# Supplementary material for: Crystal structure of triclopyr
Source: Acta Crystallogr Sect E Struct Rep Online. 2014 Aug 1;70(Pt 9):o940. doi: 10.1107/S160053681401681X (PMC4186132; doi:10.1107/S160053681401681X)
Supplement: Supplementary file 1 [file e-70-0o940-sup1.cif]

##############################################################################
#                                                                            #
# This CIF contains the data in a paper accepted for publication in          #
# Acta Crystallographica Section E. It conforms to the requirements of       #
# Notes for Authors for Acta Crystallographica Section E, and has been       #
# peer reviewed under the auspices of the IUCr Commission on Journals.       #
#                                                                            #
# Full details of the Crystallographic Information File format               #
# are given in the paper "The Crystallographic Information File (CIF):       #
# a New Standard Archive File for Crystallography" by S. R. Hall, F. H.      #
# Allen and I. D. Brown [Acta Cryst. (1991), A47, 655-685].                  #
#                                                                            #
# The current version of the core CIF dictionary is obtainable from          #
# ftp://ftp.iucr.org/pub/cif_core.dic.                                       #
#                                                                            #
# Software is freely available for graphical display of the structure(s)     #
# in this CIF. For information consult the CIF software page                 #
# http://www.iucr.org/resources/cif/software.                                #
#                                                                            #
# This file may be used for bona fide research purposes within the           #
# scientific community so long as proper attribution is given to the journal # 
# article from which it was obtained.                                        #
#                                                                            #
##############################################################################
data_global
_audit_creation_method     'form.cif (version 2.0)'
_journal_data_validation_number     ?
_journal_date_recd_electronic     2014-07-09
_journal_date_accepted     2014-07-21
_journal_name_full     'Acta Crystallographica, Section E'
_journal_year     2014
_journal_volume     70
_journal_issue      9
_journal_page_first     o940
_journal_page_last     o940
_journal_paper_category     HO
_journal_paper_doi     10.1107/S160053681401681X
_journal_coeditor_code     ZS2309
loop_
    _publ_contact_author_name
    _publ_contact_author_address
    _publ_contact_author_email
    'Tae Ho Kim'
;
Department of Chemistry
Gyeongsang National University
Jinju 660-701
Republic of Korea
;
 thkim@gnu.ac.kr
    'Kim, Jineun'
;
Department of Chemistry and Research Institute of Natural Sciences
Gyeongsang National University
Jinju 660-701
Republic of Korea
;
 jekim@gnu.ac.kr
_publ_contact_author_fax     '+82-55-772-2789'
_publ_contact_author_phone     '+82-55-772-2789'
_publ_section_title
;
Crystal structure of triclopyr
;
loop_
    _publ_author_name
    _publ_author_address
    'Cho, Seonghwa'
;
Department of Chemistry and Research Institute of Natural Sciences,
Gyeongsang National University, Jinju 660-701, Republic of Korea
;
    'Kim, Jineun'
;
Department of Chemistry and Research Institute of Natural Sciences,
Gyeongsang National University, Jinju 660-701, Republic of Korea
;
    'Jeon, Youngeun'
;
Department of Chemistry and Research Institute of Natural Sciences,
Gyeongsang National University, Jinju 660-701, Republic of Korea
;
    'Kim, Tae Ho'
;
Department of Chemistry and Research Institute of Natural Sciences,
Gyeongsang National University, Jinju 660-701, Republic of Korea
;
_publ_section_synopsis     .
data_I
_audit_creation_method     SHELXTL
_database_code_depnum_ccdc_archive     'CCDC 1015180'
_chemical_name_systematic
;
2-[(3,5,6-Trichloropyridin-2-yl)oxy]acetic acid
;
_chemical_name_common     'triclopyr'
_chemical_formula_moiety     'C7 H4 Cl3 N O3'
_chemical_formula_sum     'C7 H4 Cl3 N O3'
_chemical_formula_iupac     'C7 H4 Cl3 N O3'
_chemical_formula_weight     256.46
_chemical_melting_point     ?
_symmetry_cell_setting     monoclinic
_symmetry_space_group_name_H-M     'P 21/c'
_symmetry_space_group_name_Hall     '-P 2ybc'
loop_
    _symmetry_equiv_pos_as_xyz
    'x, y, z'
    '-x, y+1/2, -z+1/2'
    '-x, -y, -z'
    'x, -y-1/2, z-1/2'
_cell_length_a     7.5771(9)
_cell_length_b     25.409(3)
_cell_length_c     10.1668(12)
_cell_angle_alpha     90.00
_cell_angle_beta     106.261(8)
_cell_angle_gamma     90.00
_cell_volume     1879.1(4)
_cell_formula_units_Z     8
_cell_measurement_reflns_used     3761
_cell_measurement_theta_min     2.24
_cell_measurement_theta_max     25.50
_cell_measurement_temperature     173(2)
_exptl_crystal_description     needle
_exptl_crystal_colour     colourless
_exptl_crystal_size_max     0.50
_exptl_crystal_size_mid     0.09
_exptl_crystal_size_min     0.06
_exptl_crystal_density_diffrn     1.813
_exptl_crystal_density_meas     ?
_exptl_crystal_density_method     'not measured'
_exptl_crystal_F_000     1024
_exptl_absorpt_coefficient_mu     0.951
_exptl_absorpt_correction_type     multi-scan
_exptl_absorpt_process_details     '(SADABS; Bruker, 2009)'
_exptl_absorpt_correction_T_min     0.6477
_exptl_absorpt_correction_T_max     0.9451
_exptl_special_details     ?
_diffrn_ambient_temperature     173(2)
_diffrn_radiation_type     MoK\a
_diffrn_radiation_wavelength     0.71073
_diffrn_radiation_source     'fine-focus sealed tube'
_diffrn_radiation_monochromator     graphite
_diffrn_measurement_device_type     'Bruker APEXII CCD'
_diffrn_measurement_method     '\f and \w scans'
_diffrn_detector_area_resol_mean     ?
_diffrn_reflns_number     3699
_diffrn_reflns_av_R_equivalents     0.0000
_diffrn_reflns_av_sigmaI/netI     0.0427
_diffrn_reflns_theta_min     1.60
_diffrn_reflns_theta_max     26.00
_diffrn_reflns_theta_full     26.00
_diffrn_measured_fraction_theta_max     1.000
_diffrn_measured_fraction_theta_full     1.000
_diffrn_reflns_limit_h_min     -9
_diffrn_reflns_limit_h_max     8
_diffrn_reflns_limit_k_min     -31
_diffrn_reflns_limit_k_max     31
_diffrn_reflns_limit_l_min     -5
_diffrn_reflns_limit_l_max     12
_refine_special_details
;
Refinement of <i>F</i>^2^ against ALL reflections. The weighted <i>R</i>-factor
<i>wR</i> and goodness of fit <i>S</i> are based on <i>F</i>^2^, conventional
<i>R</i>-factors <i>R</i> are based on <i>F</i>, with <i>F</i> set to zero for
negative <i>F</i>^2^. The threshold expression of <i>F</i>^2^ >
\s(<i>F</i>^2^) is used only for calculating <i>R</i>-factors(gt) <i>etc</i>.
and is not relevant to the choice of reflections for refinement.
<i>R</i>-factors based on <i>F</i>^2^ are statistically about twice as large
as those based on <i>F</i>, and <i>R</i>- factors based on ALL data will be
even larger.
;
_reflns_number_total     3699
_reflns_number_gt     3080
_reflns_threshold_expression     I>2\s(I)
_refine_ls_structure_factor_coef     Fsqd
_refine_ls_matrix_type     full
_refine_ls_R_factor_all     0.0550
_refine_ls_R_factor_gt     0.0441
_refine_ls_wR_factor_gt     0.0919
_refine_ls_wR_factor_ref     0.0956
_refine_ls_goodness_of_fit_ref     1.122
_refine_ls_restrained_S_all     1.122
_refine_ls_number_reflns     3699
_refine_ls_number_parameters     256
_refine_ls_number_restraints     0
_refine_ls_hydrogen_treatment     constr
_refine_ls_weighting_scheme     calc
_refine_ls_weighting_details
         'calc w=1/[\s^2^(Fo^2^)+(0.0219P)^2^+2.0682P] where P=(Fo^2^+2Fc^2^)/3'
_atom_sites_solution_hydrogens     geom
_atom_sites_solution_primary     direct
_atom_sites_solution_secondary     difmap
_refine_ls_shift/su_max     0.001
_refine_ls_shift/su_mean     0.000
_refine_diff_density_max     0.320
_refine_diff_density_min     -0.278
_refine_ls_extinction_method     none
_refine_ls_extinction_coef     ?
loop_
    _atom_type_symbol
    _atom_type_description
    _atom_type_scat_dispersion_real
    _atom_type_scat_dispersion_imag
    _atom_type_scat_source
    'C' 'C' 0.0033 0.0016
                         'International Tables Vol C Tables 4.2.6.8 and 6.1.1.4'
    'H' 'H' 0.0000 0.0000
                         'International Tables Vol C Tables 4.2.6.8 and 6.1.1.4'
    'N' 'N' 0.0061 0.0033
                         'International Tables Vol C Tables 4.2.6.8 and 6.1.1.4'
    'O' 'O' 0.0106 0.0060
                         'International Tables Vol C Tables 4.2.6.8 and 6.1.1.4'
    'Cl' 'Cl' 0.1484 0.1585
                         'International Tables Vol C Tables 4.2.6.8 and 6.1.1.4'
_computing_data_collection     'APEX2 (Bruker, 2009)'
_computing_cell_refinement     'SAINT (Bruker, 2009)'
_computing_data_reduction     'SAINT (Bruker, 2009)'
_computing_structure_solution     'SHELXTL (Sheldrick, 2008)'
_computing_structure_refinement     'SHELXTL (Sheldrick, 2008)'
_computing_molecular_graphics     'DIAMOND (Brandenburg, 2010)'
_computing_publication_material     'SHELXTL (Brandenburg, 2010)'
loop_
    _atom_site_type_symbol
    _atom_site_label
    _atom_site_fract_x
    _atom_site_fract_y
    _atom_site_fract_z
    _atom_site_U_iso_or_equiv
    _atom_site_adp_type
    _atom_site_calc_flag
    _atom_site_refinement_flags
    _atom_site_occupancy
    _atom_site_symmetry_multiplicity
    _atom_site_disorder_assembly
    _atom_site_disorder_group
    Cl Cl1 0.66278(13) 0.53311(3) 0.94222(8) 0.0336(2) Uani d . 1 1 . .
    Cl Cl2 0.86627(14) 0.62564(3) 1.13208(9) 0.0397(2) Uani d . 1 1 . .
    Cl Cl3 0.67175(14) 0.75251(3) 0.69082(10) 0.0408(2) Uani d . 1 1 . .
    Cl Cl4 1.00995(14) 0.31553(3) 0.50221(9) 0.0380(2) Uani d . 1 1 . .
    Cl Cl5 0.79593(15) 0.23214(3) 0.28102(10) 0.0432(3) Uani d . 1 1 . .
    Cl Cl6 0.66657(14) 0.38875(3) -0.09150(8) 0.0403(2) Uani d . 1 1 . .
    O O1 0.4722(3) 0.65825(8) 0.5624(2) 0.0317(5) Uani d . 1 1 . .
    O O2 0.6886(3) 0.58941(10) 0.4787(3) 0.0386(6) Uani d . 1 1 . .
    O O3 0.4491(3) 0.53970(9) 0.3695(3) 0.0382(6) Uani d . 1 1 . .
    H H3O 0.5290 0.5231 0.3434 0.057 Uiso calc R 1 1 . .
    O O4 0.9075(3) 0.44645(8) 0.1341(2) 0.0315(5) Uani d . 1 1 . .
    O O5 0.9552(3) 0.54570(9) 0.3905(2) 0.0316(5) Uani d . 1 1 . .
    H H5O 0.8784 0.5599 0.4250 0.047 Uiso calc R 1 1 . .
    O O6 0.7219(3) 0.49064(9) 0.2971(3) 0.0361(6) Uani d . 1 1 . .
    N N1 0.5733(4) 0.60258(10) 0.7479(3) 0.0248(6) Uani d . 1 1 . .
    N N2 0.9432(4) 0.38215(10) 0.3000(3) 0.0258(6) Uani d . 1 1 . .
    C C1 0.6641(4) 0.59584(11) 0.8776(3) 0.0242(7) Uani d . 1 1 . .
    C C2 0.7565(5) 0.63593(12) 0.9613(3) 0.0267(7) Uani d . 1 1 . .
    C C3 0.7598(5) 0.68502(11) 0.9024(3) 0.0278(7) Uani d . 1 1 . .
    H H3 0.8254 0.7133 0.9552 0.033 Uiso calc R 1 1 . .
    C C4 0.6673(5) 0.69213(11) 0.7674(3) 0.0254(7) Uani d . 1 1 . .
    C C5 0.5714(4) 0.64974(12) 0.6938(3) 0.0241(7) Uani d . 1 1 . .
    C C6 0.3859(5) 0.61313(13) 0.4863(3) 0.0331(8) Uani d . 1 1 . .
    H H6A 0.2905 0.6247 0.4032 0.040 Uiso calc R 1 1 . .
    H H6B 0.3251 0.5920 0.5430 0.040 Uiso calc R 1 1 . .
    C C7 0.5265(5) 0.57983(12) 0.4455(3) 0.0283(7) Uani d . 1 1 . .
    C C8 0.9176(5) 0.33276(12) 0.3324(3) 0.0266(7) Uani d . 1 1 . .
    C C9 0.8219(5) 0.29661(12) 0.2378(3) 0.0276(7) Uani d . 1 1 . .
    C C10 0.7423(5) 0.31367(12) 0.1045(3) 0.0279(7) Uani d . 1 1 . .
    H H10 0.6717 0.2901 0.0376 0.033 Uiso calc R 1 1 . .
    C C11 0.7668(5) 0.36496(12) 0.0706(3) 0.0266(7) Uani d . 1 1 . .
    C C12 0.8738(4) 0.39780(11) 0.1722(3) 0.0255(7) Uani d . 1 1 . .
    C C13 1.0054(5) 0.48192(12) 0.2385(3) 0.0301(8) Uani d . 1 1 . .
    H H13A 1.0624 0.5100 0.1967 0.036 Uiso calc R 1 1 . .
    H H13B 1.1048 0.4627 0.3053 0.036 Uiso calc R 1 1 . .
    C C14 0.8768(5) 0.50619(12) 0.3117(3) 0.0269(7) Uani d . 1 1 . .
loop_
    _atom_site_aniso_label
    _atom_site_aniso_U_11
    _atom_site_aniso_U_22
    _atom_site_aniso_U_33
    _atom_site_aniso_U_12
    _atom_site_aniso_U_13
    _atom_site_aniso_U_23
    Cl1 0.0447(5) 0.0215(4) 0.0343(4) -0.0055(4) 0.0106(4) 0.0039(3)
    Cl2 0.0511(6) 0.0334(4) 0.0276(4) -0.0038(4) -0.0006(4) 0.0000(3)
    Cl3 0.0532(6) 0.0246(4) 0.0453(5) -0.0031(4) 0.0153(5) 0.0085(4)
    Cl4 0.0483(6) 0.0327(4) 0.0293(4) 0.0081(4) 0.0048(4) 0.0055(3)
    Cl5 0.0617(7) 0.0248(4) 0.0466(5) -0.0052(4) 0.0210(5) 0.0019(4)
    Cl6 0.0517(6) 0.0405(5) 0.0244(4) 0.0102(4) 0.0035(4) 0.0000(3)
    O1 0.0372(14) 0.0290(12) 0.0261(12) 0.0025(11) 0.0044(11) -0.0002(9)
    O2 0.0295(15) 0.0436(14) 0.0423(15) -0.0027(12) 0.0092(12) -0.0138(11)
    O3 0.0304(14) 0.0387(14) 0.0430(15) -0.0022(12) 0.0064(12) -0.0143(11)
    O4 0.0415(15) 0.0223(11) 0.0290(12) 0.0005(10) 0.0072(11) 0.0008(9)
    O5 0.0290(13) 0.0293(12) 0.0355(13) -0.0032(11) 0.0074(11) -0.0063(10)
    O6 0.0315(15) 0.0296(12) 0.0471(15) -0.0033(11) 0.0110(12) -0.0094(11)
    N1 0.0244(15) 0.0246(13) 0.0270(14) -0.0031(12) 0.0098(12) -0.0019(11)
    N2 0.0274(16) 0.0230(13) 0.0253(14) 0.0030(12) 0.0044(12) -0.0023(11)
    C1 0.0277(18) 0.0185(14) 0.0297(17) -0.0006(13) 0.0136(15) 0.0012(12)
    C2 0.0278(19) 0.0281(16) 0.0238(16) -0.0001(14) 0.0066(14) -0.0012(13)
    C3 0.033(2) 0.0186(15) 0.0332(18) -0.0043(14) 0.0117(16) -0.0043(13)
    C4 0.0314(19) 0.0181(14) 0.0301(17) 0.0001(14) 0.0141(15) 0.0033(12)
    C5 0.0248(18) 0.0252(16) 0.0244(16) 0.0021(13) 0.0105(14) -0.0001(12)
    C6 0.031(2) 0.0383(19) 0.0274(18) 0.0025(16) 0.0038(16) -0.0071(14)
    C7 0.034(2) 0.0296(17) 0.0194(16) 0.0003(15) 0.0038(15) 0.0009(13)
    C8 0.0269(19) 0.0256(16) 0.0279(17) 0.0085(14) 0.0089(15) 0.0038(13)
    C9 0.0301(19) 0.0227(15) 0.0331(18) 0.0020(14) 0.0138(16) 0.0015(13)
    C10 0.0268(19) 0.0272(16) 0.0305(18) -0.0004(14) 0.0096(15) -0.0083(13)
    C11 0.0265(18) 0.0297(16) 0.0235(16) 0.0066(15) 0.0069(15) -0.0018(13)
    C12 0.0252(18) 0.0210(15) 0.0322(18) 0.0063(14) 0.0113(15) -0.0021(13)
    C13 0.032(2) 0.0223(15) 0.0353(19) -0.0010(14) 0.0080(16) -0.0012(14)
    C14 0.031(2) 0.0197(15) 0.0267(17) 0.0019(15) 0.0028(15) 0.0028(13)
_geom_special_details
;
All e.s.d.'s (except the e.s.d. in the dihedral angle between two l.s. planes)
are estimated using the full covariance matrix. The cell e.s.d.'s are taken
into account individually in the estimation of e.s.d.'s in distances, angles
and torsion angles; correlations between e.s.d.'s in cell parameters are only
used when they are defined by crystal symmetry. An approximate (isotropic)
treatment of cell e.s.d.'s is used for estimating e.s.d.'s involving l.s.
planes.
;
loop_
    _geom_bond_atom_site_label_1
    _geom_bond_atom_site_label_2
    _geom_bond_site_symmetry_2
    _geom_bond_distance
    _geom_bond_publ_flag
    Cl1 C1 . 1.725(3) ?
    Cl2 C2 . 1.722(3) ?
    Cl3 C4 . 1.725(3) ?
    Cl4 C8 . 1.728(3) ?
    Cl5 C9 . 1.721(3) ?
    Cl6 C11 . 1.720(3) ?
    O1 C5 . 1.354(4) ?
    O1 C6 . 1.434(4) ?
    O2 C7 . 1.204(4) ?
    O3 C7 . 1.314(4) ?
    O3 H3O . 0.8400 ?
    O4 C12 . 1.341(4) ?
    O4 C13 . 1.431(4) ?
    O5 C14 . 1.318(4) ?
    O5 H5O . 0.8400 ?
    O6 C14 . 1.208(4) ?
    N1 C1 . 1.317(4) ?
    N1 C5 . 1.317(4) ?
    N2 C12 . 1.319(4) ?
    N2 C8 . 1.325(4) ?
    C1 C2 . 1.385(4) ?
    C2 C3 . 1.387(4) ?
    C3 C4 . 1.367(4) ?
    C3 H3 . 0.9500 ?
    C4 C5 . 1.394(4) ?
    C6 C7 . 1.507(5) ?
    C6 H6A . 0.9900 ?
    C6 H6B . 0.9900 ?
    C8 C9 . 1.379(4) ?
    C9 C10 . 1.389(4) ?
    C10 C11 . 1.374(4) ?
    C10 H10 . 0.9500 ?
    C11 C12 . 1.397(4) ?
    C13 C14 . 1.513(5) ?
    C13 H13A . 0.9900 ?
    C13 H13B . 0.9900 ?
loop_
    _geom_angle_atom_site_label_1
    _geom_angle_atom_site_label_2
    _geom_angle_atom_site_label_3
    _geom_angle_site_symmetry_1
    _geom_angle_site_symmetry_3
    _geom_angle
    _geom_angle_publ_flag
    C5 O1 C6 . . 116.6(2) ?
    C7 O3 H3O . . 109.5 ?
    C12 O4 C13 . . 117.9(2) ?
    C14 O5 H5O . . 109.5 ?
    C1 N1 C5 . . 118.6(3) ?
    C12 N2 C8 . . 119.0(3) ?
    N1 C1 C2 . . 123.5(3) ?
    N1 C1 Cl1 . . 116.4(2) ?
    C2 C1 Cl1 . . 120.1(2) ?
    C1 C2 C3 . . 117.6(3) ?
    C1 C2 Cl2 . . 121.7(2) ?
    C3 C2 Cl2 . . 120.7(2) ?
    C4 C3 C2 . . 119.1(3) ?
    C4 C3 H3 . . 120.5 ?
    C2 C3 H3 . . 120.5 ?
    C3 C4 C5 . . 118.7(3) ?
    C3 C4 Cl3 . . 120.1(2) ?
    C5 C4 Cl3 . . 121.2(2) ?
    N1 C5 O1 . . 119.7(3) ?
    N1 C5 C4 . . 122.4(3) ?
    O1 C5 C4 . . 117.9(3) ?
    O1 C6 C7 . . 110.3(3) ?
    O1 C6 H6A . . 109.6 ?
    C7 C6 H6A . . 109.6 ?
    O1 C6 H6B . . 109.6 ?
    C7 C6 H6B . . 109.6 ?
    H6A C6 H6B . . 108.1 ?
    O2 C7 O3 . . 125.0(3) ?
    O2 C7 C6 . . 123.6(3) ?
    O3 C7 C6 . . 111.3(3) ?
    N2 C8 C9 . . 122.8(3) ?
    N2 C8 Cl4 . . 116.2(2) ?
    C9 C8 Cl4 . . 120.9(2) ?
    C8 C9 C10 . . 118.1(3) ?
    C8 C9 Cl5 . . 122.1(3) ?
    C10 C9 Cl5 . . 119.7(2) ?
    C11 C10 C9 . . 119.3(3) ?
    C11 C10 H10 . . 120.4 ?
    C9 C10 H10 . . 120.4 ?
    C10 C11 C12 . . 118.1(3) ?
    C10 C11 Cl6 . . 121.3(3) ?
    C12 C11 Cl6 . . 120.5(2) ?
    N2 C12 O4 . . 120.4(3) ?
    N2 C12 C11 . . 122.5(3) ?
    O4 C12 C11 . . 117.0(3) ?
    O4 C13 C14 . . 110.5(3) ?
    O4 C13 H13A . . 109.6 ?
    C14 C13 H13A . . 109.6 ?
    O4 C13 H13B . . 109.6 ?
    C14 C13 H13B . . 109.6 ?
    H13A C13 H13B . . 108.1 ?
    O6 C14 O5 . . 125.5(3) ?
    O6 C14 C13 . . 122.9(3) ?
    O5 C14 C13 . . 111.5(3) ?
loop_
    _geom_torsion_atom_site_label_1
    _geom_torsion_atom_site_label_2
    _geom_torsion_atom_site_label_3
    _geom_torsion_atom_site_label_4
    _geom_torsion_site_symmetry_1
    _geom_torsion_site_symmetry_2
    _geom_torsion_site_symmetry_3
    _geom_torsion_site_symmetry_4
    _geom_torsion
    _geom_torsion_publ_flag
    C5 N1 C1 C2 . . . . 0.8(5) ?
    C5 N1 C1 Cl1 . . . . -179.5(2) ?
    N1 C1 C2 C3 . . . . -3.1(5) ?
    Cl1 C1 C2 C3 . . . . 177.2(2) ?
    N1 C1 C2 Cl2 . . . . 177.6(3) ?
    Cl1 C1 C2 Cl2 . . . . -2.1(4) ?
    C1 C2 C3 C4 . . . . 2.3(5) ?
    Cl2 C2 C3 C4 . . . . -178.4(3) ?
    C2 C3 C4 C5 . . . . 0.5(5) ?
    C2 C3 C4 Cl3 . . . . -179.1(3) ?
    C1 N1 C5 O1 . . . . -177.0(3) ?
    C1 N1 C5 C4 . . . . 2.3(5) ?
    C6 O1 C5 N1 . . . . -4.9(4) ?
    C6 O1 C5 C4 . . . . 175.7(3) ?
    C3 C4 C5 N1 . . . . -3.0(5) ?
    Cl3 C4 C5 N1 . . . . 176.6(2) ?
    C3 C4 C5 O1 . . . . 176.4(3) ?
    Cl3 C4 C5 O1 . . . . -4.1(4) ?
    C5 O1 C6 C7 . . . . -75.3(3) ?
    O1 C6 C7 O2 . . . . 3.1(5) ?
    O1 C6 C7 O3 . . . . -176.7(3) ?
    C12 N2 C8 C9 . . . . 0.3(5) ?
    C12 N2 C8 Cl4 . . . . -179.1(2) ?
    N2 C8 C9 C10 . . . . -3.0(5) ?
    Cl4 C8 C9 C10 . . . . 176.4(2) ?
    N2 C8 C9 Cl5 . . . . 178.1(3) ?
    Cl4 C8 C9 Cl5 . . . . -2.5(4) ?
    C8 C9 C10 C11 . . . . 2.3(5) ?
    Cl5 C9 C10 C11 . . . . -178.8(3) ?
    C9 C10 C11 C12 . . . . 0.8(5) ?
    C9 C10 C11 Cl6 . . . . -178.3(2) ?
    C8 N2 C12 O4 . . . . -175.5(3) ?
    C8 N2 C12 C11 . . . . 3.1(5) ?
    C13 O4 C12 N2 . . . . -5.8(4) ?
    C13 O4 C12 C11 . . . . 175.5(3) ?
    C10 C11 C12 N2 . . . . -3.6(5) ?
    Cl6 C11 C12 N2 . . . . 175.5(2) ?
    C10 C11 C12 O4 . . . . 175.0(3) ?
    Cl6 C11 C12 O4 . . . . -5.9(4) ?
    C12 O4 C13 C14 . . . . -80.9(3) ?
    O4 C13 C14 O6 . . . . 11.0(4) ?
    O4 C13 C14 O5 . . . . -168.6(2) ?
loop_
    _geom_hbond_atom_site_label_D
    _geom_hbond_atom_site_label_H
    _geom_hbond_atom_site_label_A
    _geom_hbond_site_symmetry_A
    _geom_hbond_distance_DH
    _geom_hbond_distance_HA
    _geom_hbond_distance_DA
    _geom_hbond_angle_DHA
    O3 H3O O6 . 0.84 1.85 2.688(3) 174
    O5 H5O O2 . 0.84 1.84 2.671(3) 172
_iucr_refine_instructions_details
;
TITL I in P2(1)/c TWIN
CELL 0.71073   7.5771  25.4088  10.1668  90.000 106.261  90.000
ZERR    8.00   0.0009   0.0026   0.0012   0.000   0.008   0.000
LATT 1
SYMM -X, 0.5+Y, 0.5-Z
SFAC C  H  N  O  Cl
UNIT 56  32  8  24  24
SIZE 0.06 0.09 0.50
TEMP -100.000
OMIT     0.00  52.00
MERG   2
L.S. 4
ACTA
BOND $H
FMAP 2
PLAN 10
CONF
HTAB O3 O6
HTAB O5 O2
WGHT    0.021900    2.068200
BASF   0.17540
FVAR      10.19560
CL1   5    0.662779    0.533106    0.942221    11.00000    0.04466    0.02149 =
         0.03429    0.00392    0.01063   -0.00547
CL2   5    0.866269    0.625636    1.132084    11.00000    0.05106    0.03335 =
         0.02764    0.00001   -0.00059   -0.00385
CL3   5    0.671754    0.752508    0.690821    11.00000    0.05324    0.02463 =
         0.04534    0.00850    0.01525   -0.00312
CL4   5    1.009951    0.315531    0.502210    11.00000    0.04835    0.03267 =
         0.02934    0.00550    0.00483    0.00810
CL5   5    0.795928    0.232138    0.281017    11.00000    0.06174    0.02477 =
         0.04656    0.00189    0.02104   -0.00516
CL6   5    0.666565    0.388750   -0.091504    11.00000    0.05165    0.04049 =
         0.02439    0.00003    0.00349    0.01021
O1    4    0.472180    0.658253    0.562373    11.00000    0.03718    0.02901 =
         0.02608   -0.00021    0.00443    0.00250
O2    4    0.688641    0.589405    0.478732    11.00000    0.02954    0.04359 =
         0.04226   -0.01382    0.00922   -0.00268
O3    4    0.449070    0.539701    0.369526    11.00000    0.03040    0.03872 =
         0.04301   -0.01435    0.00644   -0.00222
AFIX 147
H3O   2    0.528985    0.523088    0.343384    11.00000   -1.50000
AFIX   0
O4    4    0.907548    0.446447    0.134119    11.00000    0.04151    0.02226 =
         0.02896    0.00077    0.00717    0.00049
O5    4    0.955237    0.545695    0.390498    11.00000    0.02901    0.02929 =
         0.03546   -0.00627    0.00743   -0.00315
AFIX 147
H5O   2    0.878431    0.559855    0.425011    11.00000   -1.50000
AFIX   0
O6    4    0.721910    0.490644    0.297051    11.00000    0.03153    0.02955 =
         0.04714   -0.00939    0.01100   -0.00334
N1    3    0.573274    0.602581    0.747907    11.00000    0.02438    0.02461 =
         0.02700   -0.00186    0.00977   -0.00311
N2    3    0.943175    0.382152    0.300000    11.00000    0.02737    0.02297 =
         0.02533   -0.00229    0.00437    0.00305
C1    1    0.664096    0.595843    0.877640    11.00000    0.02768    0.01850 =
         0.02967    0.00122    0.01359   -0.00064
C2    1    0.756527    0.635929    0.961329    11.00000    0.02784    0.02814 =
         0.02377   -0.00118    0.00657   -0.00013
C3    1    0.759778    0.685023    0.902431    11.00000    0.03316    0.01861 =
         0.03317   -0.00430    0.01172   -0.00430
AFIX  43
H3    2    0.825367    0.713326    0.955181    11.00000   -1.20000
AFIX   0
C4    1    0.667299    0.692130    0.767415    11.00000    0.03137    0.01808 =
         0.03008    0.00329    0.01408    0.00013
C5    1    0.571423    0.649741    0.693753    11.00000    0.02479    0.02520 =
         0.02438   -0.00011    0.01049    0.00214
C6    1    0.385852    0.613125    0.486315    11.00000    0.03089    0.03832 =
         0.02737   -0.00706    0.00381    0.00255
AFIX  23
H6A   2    0.290547    0.624726    0.403244    11.00000   -1.20000
H6B   2    0.325149    0.592008    0.543004    11.00000   -1.20000
AFIX   0
C7    1    0.526477    0.579826    0.445528    11.00000    0.03351    0.02963 =
         0.01943    0.00094    0.00381    0.00026
C8    1    0.917644    0.332761    0.332363    11.00000    0.02686    0.02565 =
         0.02795    0.00379    0.00893    0.00854
C9    1    0.821920    0.296610    0.237842    11.00000    0.03007    0.02265 =
         0.03312    0.00153    0.01380    0.00205
C10   1    0.742282    0.313675    0.104549    11.00000    0.02683    0.02716 =
         0.03051   -0.00834    0.00957   -0.00041
AFIX  43
H10   2    0.671670    0.290146    0.037647    11.00000   -1.20000
AFIX   0
C11   1    0.766805    0.364959    0.070590    11.00000    0.02653    0.02968 =
         0.02351   -0.00181    0.00692    0.00661
C12   1    0.873800    0.397797    0.172247    11.00000    0.02521    0.02100 =
         0.03220   -0.00209    0.01131    0.00632
C13   1    1.005428    0.481917    0.238476    11.00000    0.03204    0.02228 =
         0.03527   -0.00118    0.00804   -0.00104
AFIX  23
H13A  2    1.062417    0.510049    0.196738    11.00000   -1.20000
H13B  2    1.104814    0.462701    0.305255    11.00000   -1.20000
AFIX   0
C14   1    0.876847    0.506191    0.311666    11.00000    0.03095    0.01973 =
         0.02671    0.00278    0.00280    0.00187
HKLF 5
REM  I in P2(1)/c TWIN
REM R1 =  0.0441 for   3080 Fo > 4sig(Fo)  and  0.0550 for all   3699 data
REM    256 parameters refined using 0 restraints
END
WGHT      0.0219      2.0682
REM Highest difference peak  0.320,  deepest hole -0.278,  1-sigma level  0.068
Q1    1   0.6472  0.5648  0.8995  11.00000  0.05    0.32
Q2    1   0.5303  0.7485  0.7143  11.00000  0.05    0.27
Q3    1   1.0145  0.7218  0.9010  11.00000  0.05    0.27
Q4    1   0.5907  0.3661 -0.1535  11.00000  0.05    0.26
Q5    1   0.6087  0.1820  0.3075  11.00000  0.05    0.25
Q6    1   0.8547  0.2695  0.2458  11.00000  0.05    0.25
Q7    1   0.6826  0.3411  0.0837  11.00000  0.05    0.25
Q8    1   0.6872  0.2351  0.3658  11.00000  0.05    0.25
Q9    1   0.5231  0.7307  0.8344  11.00000  0.05    0.25
Q10   1   0.6217  0.4696  0.2441  11.00000  0.05    0.24
;
