# Supplementary material for: Crystal structure of triclopyr
Source: Acta Crystallogr Sect E Struct Rep Online. 2014 Aug 1;70(Pt 9):o940. doi: 10.1107/S160053681401681X (PMC4186132; doi:10.1107/S160053681401681X)
Supplement: Supplementary file 2 [file e-70-0o940-Isup2.hkl]

# 
# h,k,l, Fc-squared, Fo-squared, sigma(Fo-squared) and status flag 
# 
data_I
_shelx_title ' JK544 in P2(1)/c' 
_shelx_refln_list_code          4 
_shelx_F_calc_maximum      270.57 
_exptl_crystal_F_000      1024.00 
_reflns_d_resolution_high  0.8107 
 
loop_ 
 _symmetry_equiv_pos_as_xyz 
 'x, y, z' 
 '-x, y+1/2, -z+1/2' 
 '-x, -y, -z' 
 'x, -y-1/2, z-1/2' 
 
_cell_length_a     7.5771 
_cell_length_b    25.4088 
_cell_length_c    10.1668 
_cell_angle_alpha  90.000 
_cell_angle_beta  106.261 
_cell_angle_gamma  90.000 
 
_shelx_F_squared_multiplier     1.000 
 
loop_ 
 _refln_index_h 
 _refln_index_k 
 _refln_index_l 
 _refln_F_squared_calc 
 _refln_F_squared_meas 
 _refln_F_squared_sigma 
 _refln_observed_status 
   1   0   0      239.23      200.87      7.87 o 
   2   0   0     2555.94     2622.63     82.68 o 
   3   0   0     9761.99     9705.24    285.98 o 
   4   0   0       40.28       25.75     17.42 o 
   5   0   0      918.19      891.37     45.23 o 
   6   0   0     2123.13     2208.12     90.13 o 
   7   0   0        0.06        5.48     12.04 o 
   8   0   0       23.64       51.51     28.78 o 
   1   1   0        2.29        0.00      0.99 o 
   2   1   0     5385.93     5521.96    116.05 o 
   3   1   0      427.96      452.23     37.87 o 
   4   1   0     2652.59     2550.84     68.32 o 
   5   1   0      566.82      577.63     23.33 o 
   6   1   0      465.67      495.20     25.67 o 
   7   1   0       94.61      127.35     18.81 o 
   8   1   0      122.19      119.10     27.01 o 
   0   2   0       39.35       36.35      2.44 o 
   1   2   0      586.72      553.45      9.84 o 
   2   2   0     5452.47     5351.12    101.31 o 
   3   2   0      810.97      872.99     37.32 o 
   4   2   0     2441.03     2267.89     70.69 o 
   5   2   0     2097.56     2039.54     50.25 o 
   6   2   0      114.32      122.67     16.87 o 
   7   2   0       81.21       80.33     14.30 o 
   8   2   0        4.03       11.55     19.68 o 
   1   3   0      725.34      744.82     12.73 o 
   2   3   0     3524.83     3396.40     60.86 o 
   3   3   0      481.60      533.96     16.75 o 
   4   3   0     3387.45     3193.22     68.71 o 
   5   3   0       50.52       55.04      8.28 o 
   6   3   0       10.93       29.81     12.61 o 
   7   3   0        9.31       15.37     11.92 o 
   8   3   0       64.19       54.44     18.15 o 
   0   4   0     3826.80     3739.05     64.07 o 
   1   4   0      640.87      596.65      9.83 o 
   2   4   0     2331.21     2326.81     43.47 o 
   3   4   0      978.70      939.69     19.62 o 
   4   4   0     3293.17     3205.00    130.63 o 
   5   4   0      166.07      163.00      8.14 o 
   6   4   0      434.34      457.11     18.75 o 
   7   4   0       76.80       89.24     18.35 o 
   8   4   0      146.43      160.90     25.36 o 
   1   5   0      954.92     1000.89     18.35 o 
   2   5   0    12867.07    13556.21    211.04 o 
   3   5   0       98.60      109.78      6.66 o 
   4   5   0    10952.41    10744.82    174.71 o 
   5   5   0      701.05      704.60     18.87 o 
   6   5   0       73.98      102.68     10.84 o 
   7   5   0      724.05      723.57     45.62 o 
   8   5   0      230.57      267.49     40.33 o 
   0   6   0      148.51      153.14      8.07 o 
   1   6   0     5728.09     5695.27     80.41 o 
   2   6   0     4920.42     4746.14     72.67 o 
   3   6   0      140.46      135.60      8.47 o 
   4   6   0     4624.01     4752.55     90.33 o 
   5   6   0      311.30      302.30     16.14 o 
   6   6   0      407.94      456.28     59.25 o 
   7   6   0      413.75      512.10     38.51 o 
   8   6   0      577.96      635.25     73.84 o 
   1   7   0      799.01      716.27     12.33 o 
   2   7   0       21.54       13.18      2.24 o 
   3   7   0      231.26      252.64     10.42 o 
   4   7   0     1411.62     1435.06     32.77 o 
   5   7   0      178.87      169.39     12.60 o 
   6   7   0     3147.93     2966.85     78.94 o 
   7   7   0      149.74      192.15     20.96 o 
   8   7   0      343.74      296.90     44.45 o 
   0   8   0    12777.11    13073.90    278.09 o 
   1   8   0     1603.58     1904.08     69.38 o 
   2   8   0    10202.71    10443.14    145.87 o 
   3   8   0       60.38       55.95      5.52 o 
   4   8   0     3837.61     3742.49     72.58 o 
   5   8   0      418.08      471.64     32.62 o 
   6   8   0       53.83       53.08     11.34 o 
   7   8   0        0.26       13.44     12.12 o 
   8   8   0       42.90       52.22     24.37 o 
   1   9   0     1285.54     1233.96     25.28 o 
   2   9   0       52.00      123.82     29.13 o 
   3   9   0      297.96      336.95     12.39 o 
   4   9   0     3099.63     2787.34    119.79 o 
   5   9   0     2796.22     2665.99     89.60 o 
   6   9   0      106.58      119.68     14.99 o 
   7   9   0        2.41       19.75     13.90 o 
   8   9   0      254.71      251.55     70.06 o 
   0  10   0      352.50      371.49     14.59 o 
   1  10   0      488.33      527.36     10.55 o 
   2  10   0      529.72      577.37     15.03 o 
   3  10   0     1151.80     1158.95     27.28 o 
   4  10   0        4.96        9.74      4.26 o 
   5  10   0       21.08       61.04      9.96 o 
   6  10   0      234.85      233.67     27.11 o 
   7  10   0      559.70      494.65     43.15 o 
   8  10   0      376.26      397.00     59.08 o 
   1  11   0      718.01      772.09     23.43 o 
   2  11   0     3381.65     3393.12     49.26 o 
   3  11   0      242.15      260.15     11.32 o 
   4  11   0     1127.82     1045.85     41.04 o 
   5  11   0       12.20       23.43      6.97 o 
   6  11   0       38.08       33.78     11.58 o 
   7  11   0      150.92      162.67     26.53 o 
   8  11   0       44.35       35.11     32.95 o 
   0  12   0     1439.73     1425.71     39.22 o 
   1  12   0     1607.91     1619.93     27.06 o 
   2  12   0       25.46       22.59      3.16 o 
   3  12   0      216.69      203.86      9.27 o 
   4  12   0     1399.00     1411.27     34.51 o 
   5  12   0      215.87      240.51     42.20 o 
   6  12   0        3.33        0.00      9.23 o 
   7  12   0       37.16       37.71     17.17 o 
   8  12   0        8.21       11.53     21.57 o 
   1  13   0      859.81      945.67     18.49 o 
   2  13   0     3327.00     3332.60     50.54 o 
   3  13   0        0.82       36.50      4.53 o 
   4  13   0      673.20      677.25     33.87 o 
   5  13   0      126.59      118.67     15.65 o 
   6  13   0      143.09      138.09     18.31 o 
   7  13   0      519.18      466.69     43.34 o 
   8  13   0      108.20      125.31     33.00 o 
   0  14   0    24234.71    24780.86    526.03 o 
   1  14   0      280.48      290.01     10.12 o 
   2  14   0       37.00       26.58      3.74 o 
   3  14   0    11088.87    10739.45    165.17 o 
   4  14   0      426.07      464.30     28.25 o 
   5  14   0       71.04       48.94     12.53 o 
   6  14   0     1288.16     1274.97     64.71 o 
   7  14   0       77.08      113.36     24.33 o 
   8  14   0       70.11       56.30     43.92 o 
   1  15   0       69.87      129.36      7.14 o 
   2  15   0      376.97      315.84     11.35 o 
   3  15   0      294.10      405.72     16.68 o 
   4  15   0      237.23      207.22     21.42 o 
   5  15   0       18.39        8.31     12.68 o 
   6  15   0       13.38       24.21     12.23 o 
   7  15   0       56.22       56.57     20.03 o 
   0  16   0     2638.39     2771.28     70.94 o 
   1  16   0     5768.88     5673.20     82.14 o 
   2  16   0      198.88      276.46     15.14 o 
   3  16   0      232.03      258.48     24.51 o 
   4  16   0       74.87       89.44     15.20 o 
   5  16   0        0.49        0.00      8.99 o 
   6  16   0        3.37        0.00     10.74 o 
   7  16   0       95.49      144.43     26.42 o 
   1  17   0     2627.38     2901.17    125.99 o 
   2  17   0      133.04      163.65      8.68 o 
   3  17   0      399.40      392.01     25.02 o 
   4  17   0      112.17      116.17     16.27 o 
   5  17   0      466.38      445.88     31.53 o 
   6  17   0      374.69      411.67     32.26 o 
   7  17   0       90.25      107.39     25.70 o 
   0  18   0      381.46      362.60     21.64 o 
   1  18   0      817.70      848.35     20.09 o 
   2  18   0      766.94      760.19     18.53 o 
   3  18   0     1428.63     1362.72     39.30 o 
   4  18   0      788.30      758.46     37.52 o 
   5  18   0        3.17        0.00      8.98 o 
   6  18   0      594.42      594.22     38.89 o 
   7  18   0       21.70       43.68     19.04 o 
   1  19   0     4954.57     4774.27     76.38 o 
   2  19   0     4294.06     4134.25     77.46 o 
   3  19   0       31.58       38.52      9.21 o 
   4  19   0     2470.00     2263.24     67.91 o 
   5  19   0      219.99      239.42     24.28 o 
   6  19   0      260.53      251.08     26.51 o 
   7  19   0      405.72      408.97     55.33 o 
   0  20   0       89.82       91.47     12.07 o 
   1  20   0     1204.84     1192.23     27.57 o 
   2  20   0        0.25        1.05      5.47 o 
   3  20   0      510.86      464.54     25.43 o 
   4  20   0      167.54      160.10     23.72 o 
   5  20   0      272.39      269.54     26.35 o 
   6  20   0        5.27       27.89     15.27 o 
   1  21   0      697.09      693.45     20.14 o 
   2  21   0       14.23       21.05      8.28 o 
   3  21   0      145.62      141.08     14.86 o 
   4  21   0      821.21      858.71     42.95 o 
   5  21   0      202.86      189.69     23.17 o 
   6  21   0       26.25       25.51     15.10 o 
   0  22   0      284.31      286.30     20.63 o 
   1  22   0     1677.35     1630.74     39.28 o 
   2  22   0       19.02       16.10      8.51 o 
   3  22   0      390.33      348.30     22.92 o 
   4  22   0     1085.93     1050.79     45.26 o 
   5  22   0      402.58      398.27     33.08 o 
   6  22   0      250.45      275.56     31.85 o 
   1  23   0     1433.16     1378.77     40.87 o 
   2  23   0        1.06        7.47      7.84 o 
   3  23   0      404.05      429.99     30.27 o 
   4  23   0      166.13      143.49     20.29 o 
   5  23   0      549.73      505.03     36.88 o 
   6  23   0      135.45      111.98     22.46 o 
   0  24   0        1.08       23.01     10.18 o 
   1  24   0      120.42      128.22     13.50 o 
   2  24   0        7.41       27.63      9.06 o 
   3  24   0       46.97       67.12     16.51 o 
   4  24   0      925.79      960.67     47.46 o 
   5  24   0      959.53      975.25     52.41 o 
   1  25   0      841.23      866.04     41.33 o 
   2  25   0       84.87      104.54     15.25 o 
   3  25   0       25.97       27.02     13.54 o 
   4  25   0       14.91        8.34     11.27 o 
   5  25   0      210.19      207.88     37.28 o 
   0  26   0      865.34      786.57     47.44 o 
   1  26   0      151.66      160.14     20.54 o 
   2  26   0       20.71       22.34     10.00 o 
   3  26   0       15.78       32.70     14.90 o 
   4  26   0       20.64       15.06     14.37 o 
   5  26   0      130.13      126.33     30.54 o 
   1  27   0      937.11      925.88     43.56 o 
   2  27   0      673.57      678.58     35.90 o 
   3  27   0      131.59      176.68     25.38 o 
   4  27   0       38.60       45.87     17.41 o 
   0  28   0       50.06       39.38     16.07 o 
   1  28   0      873.83      885.60     37.54 o 
   2  28   0       13.50       34.29     16.91 o 
   3  28   0     1446.93     1452.66     63.62 o 
   4  28   0       25.40       28.39     16.81 o 
   1  29   0       25.34       40.30     12.27 o 
   2  29   0      304.46      295.57     39.30 o 
   3  29   0        0.45       20.36     15.00 o 
   0  30   0        8.49       32.11     15.82 o 
   1  30   0       60.09       89.42     15.85 o 
   2  30   0      675.55      764.31    106.03 o 
   1  31   0      981.01      956.17     46.57 o 
  -9   1   1       64.85      130.40     30.76 o 
  -8   1   1       30.37       31.00     13.37 o 
  -7   1   1        1.04       11.44      7.65 o 
  -6   1   1      687.71      657.56     26.64 o 
  -5   1   1      731.98      772.49     29.52 o 
  -4   1   1     7148.45     7170.40    156.35 o 
  -3   1   1       77.52       68.46      7.71 o 
  -2   1   1    73209.86    74541.05   1205.66 o 
  -1   1   1      428.89      374.93      8.71 o 
   0   1   1     1062.51     1060.80     17.44 o 
   1   1   1      885.91      901.69     19.26 o 
   2   1   1      396.48      386.01     13.53 o 
   3   1   1     1184.44     1120.44     28.95 o 
   4   1   1     1014.34     1007.67     58.31 o 
   5   1   1       76.78       50.03     10.10 o 
   6   1   1        0.06       13.50     10.14 o 
   7   1   1      909.13     1000.15     69.89 o 
   8   1   1      232.04      196.39     34.54 o 
  -9   2   1        6.74        7.05     20.27 o 
  -8   2   1       39.22       18.04     12.41 o 
  -7   2   1       97.59       84.29     13.10 o 
  -6   2   1      410.71      410.52     22.19 o 
  -5   2   1      126.66      140.06     12.87 o 
  -4   2   1     2217.91     2174.50     56.45 o 
  -3   2   1       72.23      122.45      9.23 o 
  -2   2   1       35.66       44.83      4.18 o 
  -1   2   1       47.24        0.00      2.52 o 
   0   2   1     7694.55     7948.75    113.92 o 
   1   2   1       18.90       30.04      2.18 o 
   2   2   1     1146.84     1127.93     21.14 o 
   3   2   1      786.92      818.51     17.83 o 
   4   2   1      373.89      398.06     18.23 o 
   5   2   1       10.09        7.75      4.54 o 
   6   2   1      871.12      896.11     34.13 o 
   7   2   1      303.28      325.66     82.56 o 
   8   2   1       64.44       38.18     21.03 o 
  -9   3   1       59.53       46.55     22.32 o 
  -8   3   1       45.88       44.48     14.34 o 
  -7   3   1        5.87        6.04      7.04 o 
  -6   3   1      598.95      615.08     27.21 o 
  -5   3   1       27.65       26.35      6.37 o 
  -4   3   1     1257.96     1266.45     63.62 o 
  -3   3   1     7650.81     7203.90    125.56 o 
  -2   3   1    25068.24    26172.46    368.17 o 
  -1   3   1      516.81      500.16     10.65 o 
   0   3   1       44.75       32.00      1.97 o 
   1   3   1      650.50      653.04     12.92 o 
   2   3   1     2990.77     3048.04     55.68 o 
   3   3   1      852.12      831.35     18.13 o 
   4   3   1      499.75      494.61     17.85 o 
   5   3   1      337.85      377.86     18.71 o 
   6   3   1      786.19      796.23     33.02 o 
   7   3   1       14.37       26.89     17.11 o 
   8   3   1       19.59       39.84     21.88 o 
  -9   4   1        0.35        0.00     17.35 o 
  -8   4   1       34.19       34.64     16.18 o 
  -7   4   1        8.64        1.24      6.75 o 
  -6   4   1      107.74       99.90     11.35 o 
  -5   4   1      322.70      317.03     17.38 o 
  -4   4   1     1448.65     1434.39     55.32 o 
  -3   4   1      417.29      439.82     14.18 o 
  -2   4   1     1363.98     1415.58     24.00 o 
  -1   4   1     1306.56     1261.75     27.47 o 
   0   4   1     1714.15     1669.25     24.02 o 
   1   4   1      721.59      659.30     12.62 o 
   2   4   1     2813.19     2706.31     43.39 o 
   3   4   1       32.51       34.78      4.12 o 
   4   4   1      567.20      557.85     16.75 o 
   5   4   1       39.34       44.39      8.50 o 
   6   4   1      242.71      260.54     25.27 o 
   7   4   1        6.09       13.47     16.71 o 
   8   4   1       75.76       82.40     28.78 o 
  -9   5   1       30.37       73.06     31.81 o 
  -8   5   1      619.43      618.96     47.51 o 
  -7   5   1      173.61      184.85     22.35 o 
  -6   5   1       53.37       52.78      9.36 o 
  -5   5   1       81.45       91.74     11.29 o 
  -4   5   1       95.65       73.39      8.05 o 
  -3   5   1        3.95       36.01      4.67 o 
  -2   5   1      201.39      190.68     13.92 o 
  -1   5   1     7235.63     7011.74    122.37 o 
   0   5   1     3385.20     3465.48     50.08 o 
   1   5   1     4914.90     4616.44     71.42 o 
   2   5   1    10777.63    10787.92    162.32 o 
   3   5   1      336.09      323.19     11.21 o 
   4   5   1       93.49      105.69     10.73 o 
   5   5   1        4.18        5.88      4.62 o 
   6   5   1      533.97      652.24     43.70 o 
   7   5   1      201.79      185.57     56.81 o 
   8   5   1       23.81       24.23     27.26 o 
  -8   6   1     1143.36     1240.28     62.42 o 
  -7   6   1      139.37      137.73     13.29 o 
  -6   6   1      876.72      831.31     26.31 o 
  -5   6   1        5.97        0.85      3.97 o 
  -4   6   1     2863.16     2747.08     51.42 o 
  -3   6   1     4054.18     3973.80     73.50 o 
  -2   6   1     2695.01     2667.39     44.67 o 
  -1   6   1        6.70       52.53     10.06 o 
   0   6   1      385.72      388.63      8.46 o 
   1   6   1     1390.31     1392.15     23.82 o 
   2   6   1    22608.11    23574.07    349.84 o 
   3   6   1       13.38        7.99      3.11 o 
   4   6   1     1113.06     1089.32     52.45 o 
   5   6   1     2502.42     2379.66     55.64 o 
   6   6   1      459.11      458.51     33.63 o 
   7   6   1      401.75      477.36     74.98 o 
   8   6   1       97.71      114.36     44.68 o 
  -8   7   1       88.46      142.54     25.04 o 
  -7   7   1       79.17       74.91     15.32 o 
  -6   7   1      272.71      260.10     37.45 o 
  -5   7   1       27.25       22.74      4.67 o 
  -4   7   1     1063.34      876.51     26.95 o 
  -3   7   1     1065.40     1013.49     21.37 o 
  -2   7   1     1925.75     1924.82     39.40 o 
  -1   7   1     1558.65     1584.86     28.82 o 
   0   7   1     1327.66     1466.80     36.60 o 
   1   7   1     5268.70     5427.67     83.10 o 
   2   7   1      354.47      302.47     13.21 o 
   3   7   1        4.11        4.06      2.78 o 
   4   7   1       22.19       42.05      7.32 o 
   5   7   1        0.32      344.41    101.80 o 
   6   7   1       18.92       27.38     20.38 o 
   7   7   1        0.75        2.20     14.55 o 
   8   7   1       37.59        0.00     27.26 o 
  -8   8   1      307.28      313.69     35.07 o 
  -7   8   1     1077.68     1078.50     67.78 o 
  -6   8   1      817.47      822.84     32.94 o 
  -5   8   1      298.08      312.68     15.47 o 
  -4   8   1      216.04      330.99     19.59 o 
  -3   8   1      621.65      614.40     19.44 o 
  -2   8   1      414.81      419.39     24.76 o 
  -1   8   1     5622.84     5561.70     79.69 o 
   0   8   1     3633.55     3638.78     82.54 o 
   1   8   1     4474.53     4548.68     67.22 o 
   2   8   1     9321.07     9728.03    148.07 o 
   3   8   1       48.24       43.92      5.23 o 
   4   8   1     1317.67     1284.16     30.89 o 
   5   8   1      274.63      306.79     20.33 o 
   6   8   1      186.86      206.48     26.18 o 
   7   8   1       50.06        0.00     26.51 o 
   8   8   1      429.57      647.57     92.40 o 
  -8   9   1      225.94      232.26     30.26 o 
  -7   9   1      167.24      203.28     22.25 o 
  -6   9   1     2452.05     2396.13     70.97 o 
  -5   9   1      132.52      125.94     11.35 o 
  -4   9   1       84.15       91.24     10.45 o 
  -3   9   1       21.26       29.45      4.12 o 
  -2   9   1      433.48      507.80     13.10 o 
  -1   9   1      518.78      700.75     30.49 o 
   0   9   1     8858.21     8876.82    135.95 o 
   1   9   1       20.77       43.37      4.78 o 
   2   9   1     2371.45     3166.28    164.64 o 
   3   9   1       29.14       59.33      9.04 o 
   4   9   1      111.74      130.04     10.76 o 
   5   9   1      104.97      116.33     22.41 o 
   6   9   1        0.04        0.22      9.95 o 
   7   9   1       16.39       14.39     26.51 o 
   8   9   1       94.64      144.67     47.72 o 
  -8  10   1       45.25       18.01     16.67 o 
  -7  10   1        0.10        0.00     10.42 o 
  -6  10   1       87.96       70.83     14.52 o 
  -5  10   1       98.22      112.68     10.84 o 
  -4  10   1      257.06      271.25     12.20 o 
  -3  10   1      400.84      351.26     18.66 o 
  -2  10   1     1745.81     1846.83     34.08 o 
  -1  10   1     2487.50     2325.61     36.63 o 
   0  10   1     6115.24     6116.58     96.19 o 
   1  10   1     1217.69     1233.48     24.02 o 
   2  10   1      636.59      631.38     13.76 o 
   3  10   1     3307.74     3080.79     56.09 o 
   4  10   1     1383.85     1310.49     34.98 o 
   5  10   1       18.37       61.49     36.63 o 
   6  10   1      182.56      223.70     24.24 o 
   7  10   1       94.10      109.82     42.41 o 
   8  10   1       30.05       46.20     24.64 o 
  -8  11   1       79.47       97.89     23.45 o 
  -7  11   1        0.69        0.00     10.62 o 
  -6  11   1      401.36      421.34     29.81 o 
  -5  11   1      152.90      158.87     14.06 o 
  -4  11   1      875.10      790.40     24.11 o 
  -3  11   1       45.11       38.17      6.09 o 
  -2  11   1        7.06       20.54      3.96 o 
  -1  11   1     3612.94     3613.79     58.97 o 
   0  11   1     9575.43    10000.39    143.59 o 
   1  11   1      165.17      191.71      8.21 o 
   2  11   1       26.87       53.25      4.39 o 
   3  11   1     2436.28     2296.78     44.13 o 
   4  11   1      885.72      881.45     27.40 o 
   5  11   1       54.48       56.82     10.45 o 
   6  11   1      546.69      571.16     52.02 o 
   7  11   1       39.53       47.72     33.32 o 
   8  11   1      155.52      238.48     42.51 o 
  -8  12   1       58.68       23.45     18.29 o 
  -7  12   1       14.50       19.74     12.78 o 
  -6  12   1        0.00        8.32      9.43 o 
  -5  12   1      343.93      330.50     24.90 o 
  -4  12   1      556.89      558.19     23.67 o 
  -3  12   1       14.00        8.52      4.82 o 
  -2  12   1     1358.86     1341.08     27.50 o 
  -1  12   1       85.55      122.53      8.93 o 
   0  12   1     7917.22     8671.68    125.74 o 
   1  12   1      675.07      709.42     16.75 o 
   2  12   1     1266.57     1413.21     57.07 o 
   3  12   1       37.45       57.25      6.05 o 
   4  12   1       61.26       79.40     10.49 o 
   5  12   1      248.98      244.31     19.05 o 
   6  12   1      242.13      193.10     31.25 o 
   7  12   1       44.64       66.65     37.87 o 
   8  12   1       43.78      102.36     46.20 o 
  -8  13   1      222.63      203.63     32.02 o 
  -7  13   1       21.94       21.13     13.12 o 
  -6  13   1       41.69       31.78     12.21 o 
  -5  13   1     3574.09     3368.18     89.57 o 
  -4  13   1      172.49      148.23     21.03 o 
  -3  13   1        4.48       15.87      5.09 o 
  -2  13   1    18675.80    19360.25    290.32 o 
  -1  13   1     3483.32     3530.22     58.81 o 
   0  13   1     4120.13     4174.52     64.68 o 
   1  13   1     3219.82     3127.06     47.46 o 
   2  13   1      715.91      759.39     16.81 o 
   3  13   1       12.52        8.93      4.01 o 
   4  13   1     3612.70     3470.98     84.41 o 
   5  13   1     1058.85      993.57     44.78 o 
   6  13   1      851.97      870.64     59.60 o 
   7  13   1      230.59      172.03     35.91 o 
  -8  14   1      240.05      287.74     36.76 o 
  -7  14   1      212.89      205.78     24.10 o 
  -6  14   1       96.34       80.59     16.45 o 
  -5  14   1      472.46      568.03     31.72 o 
  -4  14   1     1341.72     1254.92     42.89 o 
  -3  14   1      130.71      141.83     10.68 o 
  -2  14   1     3398.87     3362.54     58.73 o 
  -1  14   1       12.67       30.06      4.17 o 
   0  14   1        5.44        3.72      4.26 o 
   1  14   1      221.51      452.68     17.41 o 
   2  14   1      469.37      524.92     13.89 o 
   3  14   1      329.95      321.41     14.56 o 
   4  14   1      641.68      594.41     53.46 o 
   5  14   1       30.37       32.03     12.10 o 
   6  14   1      132.61      139.92     32.80 o 
   7  14   1      707.86      714.19     69.30 o 
  -8  15   1       46.91       84.68     43.16 o 
  -7  15   1        0.61       10.81     12.53 o 
  -6  15   1      745.83      700.00     39.01 o 
  -5  15   1       93.95      113.71     18.97 o 
  -4  15   1     2633.92     2563.85     71.13 o 
  -3  15   1     1262.96     1151.97     29.64 o 
  -2  15   1       59.13       63.22      7.09 o 
  -1  15   1     2317.76     2314.36     42.05 o 
   0  15   1        0.63        0.84      2.58 o 
   1  15   1     6464.74     6462.58     92.13 o 
   2  15   1      767.96      791.98     18.35 o 
   3  15   1     2374.32     2278.68     48.95 o 
   4  15   1       99.23      125.46     17.83 o 
   5  15   1        3.52       11.05     10.53 o 
   6  15   1      650.39      817.64     55.42 o 
   7  15   1      124.68      159.28     34.76 o 
  -7  16   1       67.44      111.80     19.07 o 
  -6  16   1      149.70      180.75     21.71 o 
  -5  16   1      634.47      650.44     37.86 o 
  -4  16   1       14.03       24.91      9.68 o 
  -3  16   1      382.07      618.62     20.89 o 
  -2  16   1     3144.44     3187.74     53.32 o 
  -1  16   1      520.59      558.46     28.19 o 
   0  16   1     3095.31     3156.74     58.67 o 
   1  16   1       14.69       21.83      3.95 o 
   2  16   1      558.64      515.17     14.72 o 
   3  16   1       27.96       60.44     11.92 o 
   4  16   1     1702.18     1778.14     55.60 o 
   5  16   1      315.61      293.82     32.03 o 
   6  16   1      469.63      495.28     43.51 o 
   7  16   1        6.58       30.38     23.40 o 
  -7  17   1       54.72       38.95     15.95 o 
  -6  17   1      130.10      199.99     23.39 o 
  -5  17   1      179.91      197.87     21.83 o 
  -4  17   1     1951.97     1913.45     59.11 o 
  -3  17   1     5388.53     5034.84    106.54 o 
  -2  17   1      118.88      154.55      9.31 o 
  -1  17   1      473.25      502.35     16.21 o 
   0  17   1       11.38       17.52      3.76 o 
   1  17   1       82.23      101.68      7.04 o 
   2  17   1      147.49      151.54     14.94 o 
   3  17   1       19.53       47.31      8.79 o 
   4  17   1      590.31      802.88     65.15 o 
   5  17   1      202.96      227.10     24.38 o 
   6  17   1      553.87      617.95     68.39 o 
   7  17   1        9.74       95.58     28.62 o 
  -7  18   1      167.40      162.61     23.90 o 
  -6  18   1        3.92       13.69     12.19 o 
  -5  18   1        7.59        0.00      9.70 o 
  -4  18   1     1061.71     1025.14     40.12 o 
  -3  18   1     1126.93     1044.10     33.59 o 
  -2  18   1      102.91       95.51      9.38 o 
  -1  18   1        0.15       18.03      4.84 o 
   0  18   1     2848.22     2706.98     47.29 o 
   1  18   1       21.41       42.01      5.08 o 
   2  18   1     2112.88     2017.97     37.13 o 
   3  18   1     1027.73     1005.50     37.91 o 
   4  18   1     1366.57     1542.69     93.14 o 
   5  18   1       67.42       85.60     17.93 o 
   6  18   1      375.63      355.74     65.11 o 
   7  18   1      110.16       84.94     30.84 o 
  -7  19   1       67.29       69.18     18.99 o 
  -6  19   1       13.00       13.38     13.22 o 
  -5  19   1        2.44        0.00      8.88 o 
  -4  19   1       64.19       63.72     14.55 o 
  -3  19   1     1131.97     1104.52     35.25 o 
  -2  19   1       20.61       21.90      7.05 o 
  -1  19   1        2.39       18.20      8.16 o 
   0  19   1      373.38      388.12     15.70 o 
   1  19   1     1291.22     1300.67     25.91 o 
   2  19   1     3866.28     3869.33     63.50 o 
   3  19   1      157.48      142.07     17.18 o 
   4  19   1       47.95       39.03     12.58 o 
   5  19   1       98.23       96.63     17.22 o 
   6  19   1      604.96      628.41     50.94 o 
  -7  20   1       39.92       21.74     17.16 o 
  -6  20   1       52.82       60.82     16.87 o 
  -5  20   1      298.35      274.88     36.84 o 
  -4  20   1      811.25      732.67     38.22 o 
  -3  20   1      426.01      408.97     26.73 o 
  -2  20   1      133.62      155.55     14.54 o 
  -1  20   1     1449.73     1403.46     32.63 o 
   0  20   1      832.49      821.01     20.85 o 
   1  20   1        7.48       15.97      4.83 o 
   2  20   1     1411.52     1415.50     39.75 o 
   3  20   1      342.07      339.35     28.21 o 
   4  20   1       71.19       65.34     14.52 o 
   5  20   1     1289.75     1277.28     53.29 o 
   6  20   1        3.33        0.00     16.07 o 
  -6  21   1      233.57      238.71     27.54 o 
  -5  21   1       26.00       31.40     14.17 o 
  -4  21   1      231.13      247.41     24.16 o 
  -3  21   1      353.76      374.96     26.11 o 
  -2  21   1       24.92       55.47     11.76 o 
  -1  21   1        2.04       11.62      6.57 o 
   0  21   1      207.53      248.81     13.07 o 
   1  21   1      719.23      699.83     19.77 o 
   2  21   1      649.73      618.86     26.12 o 
   3  21   1      598.15      557.80     33.29 o 
   4  21   1      557.17      578.23     36.13 o 
   5  21   1      140.17      154.21     21.26 o 
   6  21   1      512.33      482.72     46.45 o 
  -6  22   1      161.57      192.29     25.43 o 
  -5  22   1      376.05      357.13     30.36 o 
  -4  22   1      122.45      114.29     21.47 o 
  -3  22   1       12.20       17.04      9.84 o 
  -2  22   1      433.36      448.56     27.73 o 
  -1  22   1      806.90      840.98     28.16 o 
   0  22   1      307.65      336.35     18.07 o 
   1  22   1     1120.71     1136.73     30.96 o 
   2  22   1       62.67       70.46     10.71 o 
   3  22   1      633.56      691.51     38.26 o 
   4  22   1      210.42      220.70     24.06 o 
   5  22   1      132.13      111.00     19.23 o 
   6  22   1        1.54       12.34     16.88 o 
  -6  23   1       54.37       39.89     16.79 o 
  -5  23   1       86.37       87.57     18.73 o 
  -4  23   1       16.62       16.15     14.01 o 
  -3  23   1      545.35      537.00     38.26 o 
  -2  23   1       38.35       38.91     10.79 o 
  -1  23   1      428.61      453.67     25.03 o 
   0  23   1      110.43      107.43     14.23 o 
   1  23   1      726.86      665.03     26.97 o 
   2  23   1       97.74      115.43     12.96 o 
   3  23   1      194.75      213.05     21.57 o 
   4  23   1      182.67      170.65     21.12 o 
   5  23   1       85.10       94.28     18.92 o 
  -5  24   1        0.03        0.00     16.36 o 
  -4  24   1      357.50      441.07     44.03 o 
  -3  24   1      411.04      410.65     28.83 o 
  -2  24   1      417.37      397.44     27.44 o 
  -1  24   1       33.77       75.29     12.48 o 
   0  24   1      252.90      240.68     23.04 o 
   1  24   1      240.77      284.67     28.23 o 
   2  24   1      181.42      157.34     18.61 o 
   3  24   1       85.93      103.41     17.20 o 
   4  24   1       46.17       37.85     13.48 o 
   5  24   1        3.72       38.76     14.80 o 
  -5  25   1       66.84       80.96     22.63 o 
  -4  25   1      277.30      289.41     38.52 o 
  -3  25   1       65.41       81.60     14.64 o 
  -2  25   1        4.49       13.49      9.91 o 
  -1  25   1       20.66       16.83     12.35 o 
   0  25   1        8.42       20.93     11.48 o 
   1  25   1      388.72      390.99     23.42 o 
   2  25   1       34.69       38.63     13.23 o 
   3  25   1      801.34      841.57     42.33 o 
   4  25   1       75.96       89.38     17.23 o 
   5  25   1       73.50       75.62     17.89 o 
  -5  26   1        5.27        0.00     15.37 o 
  -4  26   1      203.87      172.25     25.73 o 
  -3  26   1        1.35       16.01     10.97 o 
  -2  26   1       62.34       68.16     15.63 o 
  -1  26   1        8.55       10.13      8.28 o 
   0  26   1      686.67      723.04     37.70 o 
   1  26   1        3.93       32.01      9.95 o 
   2  26   1      234.01      266.37     29.23 o 
   3  26   1      129.33      166.77     20.78 o 
   4  26   1       70.96       85.23     17.18 o 
  -4  27   1       47.62       53.97     18.67 o 
  -3  27   1      546.87      546.98     42.85 o 
  -2  27   1      935.23      998.68     40.74 o 
  -1  27   1        0.81       11.67     10.61 o 
   0  27   1       65.83       74.05     13.78 o 
   1  27   1     2213.45     2113.06     63.78 o 
   2  27   1      461.29      542.04     40.38 o 
   3  27   1        0.62        4.63     10.76 o 
   4  27   1      107.33      129.59     30.75 o 
  -4  28   1      590.18      702.98     51.89 o 
  -3  28   1      143.35      136.50     23.44 o 
  -2  28   1      220.18      212.88     21.86 o 
  -1  28   1       51.19       94.39     23.67 o 
   0  28   1       35.83       51.58     12.94 o 
   1  28   1      314.05      422.52     29.08 o 
   2  28   1        3.95       23.71     31.05 o 
   3  28   1       20.30       23.56     13.74 o 
  -3  29   1      787.34      849.08     55.64 o 
  -2  29   1        0.94        6.64     17.72 o 
  -1  29   1      117.91      117.87     23.15 o 
   0  29   1      710.53      708.67     39.49 o 
   1  29   1       49.44       95.24     18.34 o 
   2  29   1        1.80        0.00     11.70 o 
   3  29   1      195.50      174.12     29.25 o 
  -2  30   1        1.45        5.57     12.19 o 
  -1  30   1      301.28      287.76     30.16 o 
   0  30   1       91.20       88.61     15.64 o 
   1  30   1        1.49       17.62     12.78 o 
   2  30   1       66.72       44.04     18.24 o 
  -1  31   1      112.97      125.69     21.42 o 
   0  31   1      393.73      433.21     31.40 o 
  -9   0   2        5.69       12.14     18.18 o 
  -8   0   2      198.04      192.20     22.55 o 
  -7   0   2      640.54      655.92     42.16 o 
  -6   0   2     3564.24     3714.61    182.36 o 
  -5   0   2        0.18        0.00      5.31 o 
  -4   0   2     9441.26     9718.41    236.02 o 
  -3   0   2     2176.13     1952.89     55.73 o 
  -2   0   2     1355.55     1688.38    114.75 o 
  -1   0   2       23.94        3.61      4.34 o 
   0   0   2      397.37      370.90     14.97 o 
   1   0   2     7003.71     7067.57    202.68 o 
   2   0   2     9262.56     9323.13    277.90 o 
   3   0   2     8027.27     7725.55    229.48 o 
   4   0   2      335.05      325.60     18.40 o 
   5   0   2       38.22       29.86      8.49 o 
   6   0   2       61.79       38.62     26.51 o 
   7   0   2      926.21     1036.86    105.28 o 
   8   0   2      979.47      767.99     93.92 o 
  -9   1   2        7.15        1.28     18.01 o 
  -8   1   2       77.45       65.16     10.88 o 
  -7   1   2        2.55        0.00      6.63 o 
  -6   1   2     2415.21     2406.57     54.86 o 
  -5   1   2       54.60       54.75      8.12 o 
  -4   1   2     5249.12     5087.22     92.69 o 
  -3   1   2      937.52      967.70     26.65 o 
  -2   1   2    19486.25    20285.74    409.46 o 
  -1   1   2      173.21      187.30      7.79 o 
   0   1   2     3522.63     3499.67     60.07 o 
   1   1   2      441.98      599.63     13.60 o 
   2   1   2     8202.84     8235.30    155.30 o 
   3   1   2      679.81      732.70     19.28 o 
   4   1   2      966.85      954.63     93.16 o 
   5   1   2      986.91      901.93     30.62 o 
   6   1   2        1.22        0.00     18.93 o 
   7   1   2        3.89       72.50     21.11 o 
   8   1   2      202.45      204.63     36.12 o 
  -9   2   2      109.75      135.66     30.39 o 
  -8   2   2      622.73      667.26     30.35 o 
  -7   2   2      321.79      350.82     20.32 o 
  -6   2   2      720.58      727.81     25.50 o 
  -5   2   2     1577.70     1492.18     36.54 o 
  -4   2   2      786.26      802.74     28.01 o 
  -3   2   2      107.66      124.72      8.35 o 
  -2   2   2    31689.60    31275.60    627.44 o 
  -1   2   2      529.17      461.97     11.09 o 
   0   2   2     4568.12     4419.21     82.14 o 
   1   2   2    17838.20    17621.69    292.97 o 
   2   2   2     1012.81     1052.59     32.94 o 
   3   2   2      298.15      277.68     11.92 o 
   4   2   2     8707.22     8944.26    189.61 o 
   5   2   2      168.96      180.12     22.10 o 
   6   2   2      384.28      400.80     40.94 o 
   7   2   2     1682.69     1719.79     85.11 o 
   8   2   2      696.33      561.11     99.22 o 
  -9   3   2       12.69        0.00     19.01 o 
  -8   3   2       49.01       57.69     10.90 o 
  -7   3   2      722.88      768.10     29.51 o 
  -6   3   2      826.52      803.28     25.47 o 
  -5   3   2      158.55      161.16     11.36 o 
  -4   3   2     5904.08     5915.50     98.86 o 
  -3   3   2      245.17      274.40     10.77 o 
  -2   3   2     2703.61     2748.19     50.47 o 
  -1   3   2      719.78      697.07     14.87 o 
   0   3   2     7867.81     7973.91    198.40 o 
   1   3   2      139.89      226.88     12.85 o 
   2   3   2      868.73      873.61     17.92 o 
   3   3   2      279.91      264.41     10.76 o 
   4   3   2     5793.77     5771.97    114.80 o 
   5   3   2      194.48      222.39     21.15 o 
   6   3   2      265.02      288.46     35.54 o 
   7   3   2        0.88       48.93     24.62 o 
   8   3   2      171.97      219.90     36.95 o 
  -9   4   2        5.06        4.06     18.65 o 
  -8   4   2      114.69      103.30     16.09 o 
  -7   4   2      302.34      303.42     18.55 o 
  -6   4   2      865.18      926.74     28.17 o 
  -5   4   2       39.79       48.04      6.83 o 
  -4   4   2     6227.24     6166.42    102.58 o 
  -3   4   2      261.39      274.60     12.35 o 
  -2   4   2    39654.00    39888.83    650.22 o 
  -1   4   2      878.34      846.32     17.40 o 
   0   4   2    25064.61    25509.22    423.60 o 
   1   4   2       14.90       21.28      3.73 o 
   2   4   2      403.06      361.26     17.44 o 
   3   4   2      255.83      268.57     11.28 o 
   4   4   2       92.72      121.86     17.49 o 
   5   4   2       21.25       50.30     11.34 o 
   6   4   2       73.17       65.61     19.80 o 
   7   4   2      753.04      850.18     84.44 o 
   8   4   2      452.45      416.79     50.33 o 
  -9   5   2       24.96       16.76     21.78 o 
  -8   5   2       29.39       42.60     12.96 o 
  -7   5   2       18.67       19.39      7.57 o 
  -6   5   2        4.37        0.57      5.82 o 
  -5   5   2      699.27      683.51     21.61 o 
  -4   5   2       23.06       25.56      5.31 o 
  -3   5   2      134.51      127.50      8.66 o 
  -2   5   2    16971.63    17606.14    267.38 o 
  -1   5   2     1832.46     1745.02     32.50 o 
   0   5   2    16039.09    16193.00    271.00 o 
   1   5   2     4603.36     4654.29     82.50 o 
   2   5   2     4875.19     5051.84     84.16 o 
   3   5   2      311.07      342.65     12.90 o 
   4   5   2     4212.76     4240.73     87.53 o 
   5   5   2      665.29      680.44     33.69 o 
   6   5   2       18.12       10.29     14.18 o 
   7   5   2       61.61       79.54     23.82 o 
   8   5   2      306.60      238.45     59.08 o 
  -9   6   2      106.27      114.71     30.23 o 
  -8   6   2       38.34       41.76     13.32 o 
  -7   6   2      245.07      240.20     19.07 o 
  -6   6   2        2.81        0.00      5.53 o 
  -5   6   2      814.12      805.35     22.39 o 
  -4   6   2     2628.61     2518.45     47.55 o 
  -3   6   2      258.42      221.13      8.71 o 
  -2   6   2      566.50      629.92     13.67 o 
  -1   6   2     1554.97     1495.04     28.04 o 
   0   6   2     3093.42     3080.30     52.17 o 
   1   6   2       12.33       48.21      4.31 o 
   2   6   2      138.92      136.62      8.47 o 
   3   6   2      260.10      317.96     11.25 o 
   4   6   2       87.84       81.53      9.49 o 
   5   6   2      918.92      827.26     38.21 o 
   6   6   2      386.12      387.00     40.12 o 
   7   6   2        3.32        0.00     14.66 o 
   8   6   2       27.03       35.59     35.59 o 
  -9   7   2      104.30       77.21     28.94 o 
  -8   7   2       93.00       87.74     18.17 o 
  -7   7   2      301.61      307.99     23.31 o 
  -6   7   2      300.92      282.84     13.50 o 
  -5   7   2       77.25       70.41      7.67 o 
  -4   7   2     3711.77     3396.65     60.88 o 
  -3   7   2      628.56      608.17     15.28 o 
  -2   7   2     1699.16     1723.66     45.04 o 
  -1   7   2     1821.25     1678.27     34.82 o 
   0   7   2    35561.42    36416.53    533.77 o 
   1   7   2     2023.39     1996.28     36.71 o 
   2   7   2     9141.12     9528.00    154.62 o 
   3   7   2     4249.81     4121.48     71.04 o 
   4   7   2      294.39      294.46     17.43 o 
   5   7   2     1121.84     1112.85     44.51 o 
   6   7   2      596.21      617.79     85.20 o 
   7   7   2        6.98        7.21     17.04 o 
   8   7   2       35.38       28.02     32.56 o 
  -8   8   2       52.10       50.20     19.46 o 
  -7   8   2      332.94      330.39     28.24 o 
  -6   8   2      120.17      131.50     12.27 o 
  -5   8   2       67.37       83.53      7.47 o 
  -4   8   2      948.17     1024.14     35.36 o 
  -3   8   2     2232.99     2138.15     43.13 o 
  -2   8   2     3170.98     3061.17     65.05 o 
  -1   8   2     4343.29     4233.35     69.13 o 
   0   8   2    16269.95    16565.11    246.03 o 
   1   8   2     1689.52     1719.40     32.68 o 
   2   8   2      108.85      163.91      8.19 o 
   3   8   2      254.63      300.88     19.38 o 
   4   8   2     1560.89     1483.18     42.08 o 
   5   8   2      514.11      478.48     32.53 o 
   6   8   2      489.51      531.54     57.94 o 
   7   8   2      232.89      217.07     34.03 o 
   8   8   2        3.32        0.00     31.05 o 
  -8   9   2        4.96        9.52     12.76 o 
  -7   9   2        1.25       52.48     22.78 o 
  -6   9   2      426.85      485.43     33.24 o 
  -5   9   2      217.69      181.23     10.55 o 
  -4   9   2      128.41      121.93     12.02 o 
  -3   9   2     1121.44     1083.62     30.39 o 
  -2   9   2     1381.21     1485.05     36.35 o 
  -1   9   2       59.37       63.63      9.41 o 
   0   9   2     4859.98     5316.71    169.02 o 
   1   9   2        0.01       34.34      4.09 o 
   2   9   2      448.76      440.95     12.89 o 
   3   9   2        1.11      150.62     12.16 o 
   4   9   2      218.66      240.46     16.46 o 
   5   9   2      148.30      131.53     17.54 o 
   6   9   2       20.01       15.90     17.04 o 
   7   9   2      205.88      250.70     58.32 o 
   8   9   2      113.21       55.29     34.08 o 
  -8  10   2      219.34      218.11     25.40 o 
  -7  10   2       48.85       51.22     15.31 o 
  -6  10   2        7.00       18.24      9.69 o 
  -5  10   2       86.32       94.51     11.11 o 
  -4  10   2      922.76      914.24     20.48 o 
  -3  10   2     1959.66     1895.22     46.38 o 
  -2  10   2     3110.04     3066.27     60.96 o 
  -1  10   2     3138.04     3148.35     48.32 o 
   0  10   2      124.88      115.82     12.87 o 
   1  10   2     3081.83     3241.67     57.71 o 
   2  10   2     1377.95     1456.20     27.14 o 
   3  10   2     1044.22      965.31     22.40 o 
   4  10   2      846.85      722.46     30.04 o 
   5  10   2      427.45      435.15     35.62 o 
   6  10   2      650.31      640.31     51.48 o 
   7  10   2       76.66       38.62     33.32 o 
  -8  11   2       55.29       42.79     15.64 o 
  -7  11   2      359.40      455.92     34.14 o 
  -6  11   2      154.48      136.42     29.19 o 
  -5  11   2      143.73      120.69     19.79 o 
  -4  11   2      258.95      270.16     23.16 o 
  -3  11   2      255.36      282.64     14.97 o 
  -2  11   2       24.95       20.08      5.25 o 
  -1  11   2     3676.19     3763.15     61.83 o 
   0  11   2      543.52      606.58     14.89 o 
   1  11   2      491.84      592.27     15.85 o 
   2  11   2      109.01       76.45      6.71 o 
   3  11   2        3.06        1.33      3.24 o 
   4  11   2     1499.13     1273.75     44.27 o 
   5  11   2        1.15        6.32      8.47 o 
   6  11   2       10.22        0.00     20.45 o 
   7  11   2       58.89      133.30     47.72 o 
  -8  12   2       11.60        7.27     13.79 o 
  -7  12   2       95.24      110.63     19.08 o 
  -6  12   2      939.07      883.09     43.00 o 
  -5  12   2      350.91      388.04     27.21 o 
  -4  12   2      709.71      748.38     27.16 o 
  -3  12   2      369.30      337.92     28.92 o 
  -2  12   2    12404.15    12576.47    222.37 o 
  -1  12   2      858.85      876.71     19.50 o 
   0  12   2     2179.94     2338.03     41.39 o 
   1  12   2       39.81       20.52      4.05 o 
   2  12   2      271.01      295.04     12.24 o 
   3  12   2     2968.43     2856.51     53.86 o 
   4  12   2     3364.05     3206.42     78.98 o 
   5  12   2       55.05       65.62     13.36 o 
   6  12   2      762.46      720.28     88.61 o 
   7  12   2      419.76      465.79     80.28 o 
  -8  13   2      253.41      197.76     25.68 o 
  -7  13   2      284.32      311.38     28.99 o 
  -6  13   2       90.14       80.86     16.05 o 
  -5  13   2        2.50        6.44      8.49 o 
  -4  13   2      808.36      840.61     29.91 o 
  -3  13   2      237.65      220.18     15.06 o 
  -2  13   2      132.24      168.89     13.78 o 
  -1  13   2       72.69       71.26      6.56 o 
   0  13   2      269.02      363.48     12.92 o 
   1  13   2        0.96        0.00      2.69 o 
   2  13   2      165.53      189.12      8.65 o 
   3  13   2      851.99      922.59     24.58 o 
   4  13   2      140.74      127.37     13.48 o 
   5  13   2       95.94       99.18     16.05 o 
   6  13   2       76.77       45.44     31.81 o 
   7  13   2      113.06      140.12     48.48 o 
  -8  14   2       13.38        0.00     12.36 o 
  -7  14   2      242.97      240.85     26.05 o 
  -6  14   2     1636.52     1597.89     56.18 o 
  -5  14   2       24.27       38.13     11.12 o 
  -4  14   2     1015.91     1042.14     38.36 o 
  -3  14   2     1099.75     1080.92     30.17 o 
  -2  14   2       78.52       86.79     10.57 o 
  -1  14   2     1516.49     1453.21     26.85 o 
   0  14   2      990.89      916.72     23.34 o 
   1  14   2        5.83        5.14      3.61 o 
   2  14   2      498.27      484.20     14.08 o 
   3  14   2      999.83     1010.04     25.07 o 
   4  14   2      456.23      480.31     21.14 o 
   5  14   2      595.15      506.32     46.74 o 
   6  14   2        0.77        5.30     25.75 o 
   7  14   2        8.61       28.02     32.56 o 
  -8  15   2       55.56       69.83     18.75 o 
  -7  15   2      110.17      117.84     19.55 o 
  -6  15   2     1801.28     1817.11     61.43 o 
  -5  15   2      136.85      145.02     17.88 o 
  -4  15   2     2921.58     2801.12     80.46 o 
  -3  15   2     2305.72     2238.70     51.19 o 
  -2  15   2      442.32      467.22     19.62 o 
  -1  15   2     2856.23     2892.84     50.39 o 
   0  15   2      343.00      419.86     39.65 o 
   1  15   2     1060.41     1241.76     76.15 o 
   2  15   2     3743.38     3765.24     67.26 o 
   3  15   2        2.06        7.14      5.47 o 
   4  15   2      321.64      334.95     16.98 o 
   5  15   2     1590.89     1569.24    101.12 o 
   6  15   2      363.12      383.24     71.95 o 
   7  15   2        4.90       21.20     30.29 o 
  -7  16   2        6.91        9.11     12.49 o 
  -6  16   2      150.42      136.28     32.78 o 
  -5  16   2     5985.30     5688.08    139.10 o 
  -4  16   2       15.33        4.08      9.83 o 
  -3  16   2      872.57      788.60     27.70 o 
  -2  16   2     2018.47     1960.79     45.59 o 
  -1  16   2       35.73       67.17     15.15 o 
   0  16   2      628.59      697.81     17.16 o 
   1  16   2     8151.57     8102.38    136.82 o 
   2  16   2      966.98      916.58     22.59 o 
   3  16   2      207.17      226.98     14.88 o 
   4  16   2     2572.47     2488.47     80.15 o 
   5  16   2      273.94      303.02     38.07 o 
   6  16   2      561.80      508.20     80.28 o 
   7  16   2      432.69      440.98     56.99 o 
  -7  17   2        1.53        3.29     12.95 o 
  -6  17   2       68.94       53.14     14.77 o 
  -5  17   2      291.11      337.01     26.96 o 
  -4  17   2     3148.59     2992.22     94.57 o 
  -3  17   2      189.08      256.47     36.18 o 
  -2  17   2       15.85       30.06     11.78 o 
  -1  17   2       34.24       30.76      5.20 o 
   0  17   2      776.26      809.62     19.21 o 
   1  17   2     1186.99     1212.62     30.88 o 
   2  17   2      167.51      188.55     17.59 o 
   3  17   2       31.57       25.12      7.98 o 
   4  17   2      193.29      185.94     21.83 o 
   5  17   2      996.69      999.65    187.46 o 
   6  17   2      227.38      284.78     62.87 o 
  -7  18   2       39.43        9.15     14.30 o 
  -6  18   2      156.83      167.82     21.75 o 
  -5  18   2       17.31       42.10     13.28 o 
  -4  18   2      294.26      259.78     37.13 o 
  -3  18   2       82.90      115.47     14.03 o 
  -2  18   2       85.30      110.47     12.47 o 
  -1  18   2        0.68        1.99      3.71 o 
   0  18   2      916.50      936.91     21.55 o 
   1  18   2     2250.87     2292.63     44.17 o 
   2  18   2       71.48       70.81      7.67 o 
   3  18   2      108.80      101.53     20.89 o 
   4  18   2      795.97      861.44     74.87 o 
   5  18   2        5.54      246.15     51.51 o 
   6  18   2       52.61       59.35     25.94 o 
  -7  19   2       10.01        7.93     13.28 o 
  -6  19   2       29.88       25.56     14.12 o 
  -5  19   2       50.78       60.85     16.28 o 
  -4  19   2       64.30       67.00     16.41 o 
  -3  19   2        0.12        5.42      7.13 o 
  -2  19   2        0.63        0.00     10.47 o 
  -1  19   2      251.12      284.72     14.49 o 
   0  19   2     3910.68     3772.23     61.92 o 
   1  19   2        2.39       35.05      6.85 o 
   2  19   2      132.76      175.11     11.05 o 
   3  19   2       48.99       65.88     12.98 o 
   4  19   2      187.91      175.67     19.30 o 
   5  19   2      509.03      437.09     45.90 o 
   6  19   2        1.71        0.00     17.79 o 
  -7  20   2      112.09      124.45     35.47 o 
  -6  20   2      148.52      142.44     25.57 o 
  -5  20   2       24.47       46.99     15.62 o 
  -4  20   2      207.53      177.10     23.28 o 
  -3  20   2      468.89      419.06     27.97 o 
  -2  20   2      505.09      549.46     27.55 o 
  -1  20   2      159.97      174.29     13.64 o 
   0  20   2     1495.48     1498.57     30.70 o 
   1  20   2      770.55      733.00     19.06 o 
   2  20   2      280.96      272.29     17.14 o 
   3  20   2      357.88      421.96     34.87 o 
   4  20   2      207.22      196.84     21.01 o 
   5  20   2      116.05      114.90     23.68 o 
   6  20   2        1.05        5.86     34.84 o 
  -6  21   2       27.65       26.58     16.91 o 
  -5  21   2        0.32        0.00     11.92 o 
  -4  21   2       87.86       76.13     18.65 o 
  -3  21   2     1315.43     1298.11     57.62 o 
  -2  21   2      487.28      482.01     28.58 o 
  -1  21   2     9074.88     8785.61    164.01 o 
   0  21   2     1755.19     1672.40     37.03 o 
   1  21   2       21.45       28.29      7.10 o 
   2  21   2     2197.03     2121.66     62.08 o 
   3  21   2     2573.43     2415.11     70.89 o 
   4  21   2     1068.46     1072.76     46.38 o 
   5  21   2      127.76      151.17     25.89 o 
   6  21   2      145.31      188.64     40.18 o 
  -6  22   2      164.71      173.85     28.39 o 
  -5  22   2        0.02        0.36     15.06 o 
  -4  22   2      395.82      381.38     34.93 o 
  -3  22   2      577.90      654.96     36.18 o 
  -2  22   2      258.45      226.59     20.43 o 
  -1  22   2      873.28      924.91     29.70 o 
   0  22   2      619.77      626.69     24.52 o 
   1  22   2      320.98      348.59     16.67 o 
   2  22   2      104.26      139.95     16.35 o 
   3  22   2     1356.84     1306.42     47.50 o 
   4  22   2      281.02      293.94     26.66 o 
   5  22   2       78.80       65.16     19.66 o 
  -6  23   2       99.20      107.23     27.03 o 
  -5  23   2      423.33      385.07     55.45 o 
  -4  23   2       67.99       54.64     17.09 o 
  -3  23   2      389.61      409.67     29.43 o 
  -2  23   2       61.78       76.34     14.76 o 
  -1  23   2       39.13       35.58      8.73 o 
   0  23   2     1778.66     1701.06     46.56 o 
   1  23   2     1173.03     1061.84     30.63 o 
   2  23   2        9.31       18.82     10.53 o 
   3  23   2      157.54      192.94     28.97 o 
   4  23   2      162.75      157.53     20.28 o 
   5  23   2      137.79      151.26     27.25 o 
  -6  24   2        0.18        0.00     15.14 o 
  -5  24   2      587.88      600.74     47.74 o 
  -4  24   2       76.08       58.10     20.40 o 
  -3  24   2      155.63      176.35     20.68 o 
  -2  24   2        2.79       13.53      9.30 o 
  -1  24   2     1684.24     1613.85     50.80 o 
   0  24   2        0.06       10.14      6.60 o 
   1  24   2       41.04       44.62      8.92 o 
   2  24   2      109.00      149.99     18.10 o 
   3  24   2      895.18      880.99     43.13 o 
   4  24   2      266.47      257.89     51.93 o 
   5  24   2       75.74       75.29     22.59 o 
  -5  25   2        0.00       26.89     17.89 o 
  -4  25   2      103.68       99.54     21.69 o 
  -3  25   2      185.88      198.00     21.65 o 
  -2  25   2      394.11      407.05     28.96 o 
  -1  25   2      341.47      372.50     25.93 o 
   0  25   2       55.67       61.38     20.18 o 
   1  25   2      112.40      137.07     15.89 o 
   2  25   2       13.41       20.50     10.89 o 
   3  25   2       26.65       31.10     12.15 o 
   4  25   2      271.60      269.94     32.90 o 
  -5  26   2      379.79      401.55     41.09 o 
  -4  26   2       59.34       34.17     21.58 o 
  -3  26   2      775.09      817.76     61.92 o 
  -2  26   2      201.95      173.29     19.77 o 
  -1  26   2      223.47      202.31     19.77 o 
   0  26   2      153.33      140.05     19.93 o 
   1  26   2     1493.60     1528.95     85.64 o 
   2  26   2      385.71      435.77     27.41 o 
   3  26   2      483.49      532.76     36.04 o 
   4  26   2      366.48      467.53     34.61 o 
  -4  27   2      104.92      151.35     26.31 o 
  -3  27   2      445.23      450.52     33.04 o 
  -2  27   2       53.52       27.64     11.54 o 
  -1  27   2      312.50      360.83     32.37 o 
   0  27   2      254.51      259.30     23.44 o 
   1  27   2       72.85       80.78     16.90 o 
   2  27   2       73.99       75.91     17.10 o 
   3  27   2        0.01       13.13     11.33 o 
  -4  28   2      287.99      295.64     34.64 o 
  -3  28   2      179.83      148.92     24.41 o 
  -2  28   2        1.12        2.42      8.95 o 
  -1  28   2      442.22      494.03     41.82 o 
   0  28   2      782.57      807.51     42.43 o 
   1  28   2       68.76       53.86     14.68 o 
   2  28   2      227.35      263.63     29.21 o 
   3  28   2        0.88       31.23     12.00 o 
  -3  29   2     1359.07     1401.55     84.50 o 
  -2  29   2       56.84       61.17     16.28 o 
  -1  29   2     1732.78     1774.67     69.60 o 
   0  29   2        2.54       11.17      9.93 o 
   1  29   2       21.18       48.23     15.30 o 
   2  29   2      250.19      249.73     28.58 o 
  -2  30   2      318.09      358.04     35.11 o 
  -1  30   2        0.15       18.44     12.77 o 
   0  30   2       74.35       87.46     19.37 o 
   1  30   2      850.55      868.76     54.43 o 
  -9   1   3       10.96        1.74     11.05 o 
  -8   1   3      772.32      834.08     32.85 o 
  -7   1   3       20.41       19.37      7.52 o 
  -6   1   3      309.72      290.44     18.38 o 
  -5   1   3     1494.93     1342.60     37.78 o 
  -4   1   3     4168.27     4235.97     98.91 o 
  -3   1   3     1194.29     1104.11     32.44 o 
  -2   1   3     7423.24     7608.84    182.13 o 
  -1   1   3      182.20      175.66      9.15 o 
   0   1   3      699.98      727.11     16.00 o 
   1   1   3     4725.69     4544.06     77.65 o 
   2   1   3     3992.83     4033.75     78.86 o 
   3   1   3      916.49      870.99     22.28 o 
   4   1   3      489.13      521.49     40.90 o 
   5   1   3      914.14      893.75     50.88 o 
   6   1   3      458.79      575.46     74.98 o 
   7   1   3      239.52      249.18     37.68 o 
   8   1   3        4.51       25.21     29.16 o 
  -9   2   3        2.09        0.00     10.33 o 
  -8   2   3      363.89      305.90     20.52 o 
  -7   2   3       14.98       20.02      7.74 o 
  -6   2   3      683.76      711.77     24.86 o 
  -5   2   3       28.90       25.74      7.21 o 
  -4   2   3     5707.91     5929.06    132.60 o 
  -3   2   3      284.38      304.57     16.51 o 
  -2   2   3      246.21      271.18     12.36 o 
  -1   2   3      114.79      146.51      8.04 o 
   0   2   3     5379.62     5392.12     92.60 o 
   1   2   3       95.21       78.49      6.23 o 
   2   2   3     4028.83     4400.16     77.57 o 
   3   2   3      776.90      694.34     21.57 o 
   4   2   3      615.85      602.84     31.95 o 
   5   2   3       80.13      130.98     22.74 o 
   6   2   3       63.89       67.74     33.71 o 
   7   2   3      555.11      544.28     82.17 o 
   8   2   3       96.19       77.90     28.02 o 
  -9   3   3      101.73       88.24     17.31 o 
  -8   3   3       76.67       76.36     14.84 o 
  -7   3   3      488.38      512.43     27.97 o 
  -6   3   3      141.04      204.39     13.84 o 
  -5   3   3        0.77        0.96      4.68 o 
  -4   3   3      849.01     1015.60     39.33 o 
  -3   3   3      526.75      523.00     19.74 o 
  -2   3   3     1389.93     1433.41     33.20 o 
  -1   3   3     4471.05     4183.31     81.00 o 
   0   3   3    18658.77    18671.53    336.76 o 
   1   3   3      858.80      932.11     26.33 o 
   2   3   3      993.37     1053.19     24.49 o 
   3   3   3      284.38      229.02      7.47 o 
   4   3   3      536.95      514.17     25.98 o 
   5   3   3       57.22       64.11     17.93 o 
   6   3   3     2483.76     2390.14    102.53 o 
   7   3   3      271.40      302.85     40.37 o 
   8   3   3      375.99      354.24     47.09 o 
  -9   4   3        0.01        0.00     11.28 o 
  -8   4   3       23.16       19.91     11.72 o 
  -7   4   3        0.51        5.90      7.10 o 
  -6   4   3       32.67       30.73      8.19 o 
  -5   4   3        7.24        7.01      5.23 o 
  -4   4   3    10988.03    11037.31    210.78 o 
  -3   4   3       55.64       70.18      7.15 o 
  -2   4   3     3387.82     3673.91     73.73 o 
  -1   4   3       64.40       83.29      5.72 o 
   0   4   3     5452.65     5789.63    108.38 o 
   1   4   3      229.56      323.62     10.06 o 
   2   4   3      283.43      312.96     11.57 o 
   3   4   3     2503.62     2535.56     45.23 o 
   4   4   3      144.53      176.67     16.50 o 
   5   4   3      170.01      143.55     23.79 o 
   6   4   3      673.93      809.85     72.33 o 
   7   4   3       60.04       47.23     20.33 o 
   8   4   3       17.14       44.40     29.92 o 
  -9   5   3        0.00        0.00     11.41 o 
  -8   5   3       98.95       76.57     15.49 o 
  -7   5   3       14.88       18.23      8.26 o 
  -6   5   3      564.79      572.16     26.43 o 
  -5   5   3     2147.88     1971.23     45.91 o 
  -4   5   3    12490.85    12922.77    244.56 o 
  -3   5   3       22.39       32.34      5.89 o 
  -2   5   3      329.00      374.47     13.08 o 
  -1   5   3     2606.17     2442.69     49.96 o 
   0   5   3     2953.79     2937.24     54.05 o 
   1   5   3     2063.13     2052.93     39.42 o 
   2   5   3     3683.08     4051.07     74.18 o 
   3   5   3      865.13      966.31     22.07 o 
   4   5   3      757.89      713.69     31.74 o 
   5   5   3     2285.89     2283.27    165.49 o 
   6   5   3      247.28      262.85     49.99 o 
   7   5   3      128.57      123.08     34.08 o 
  -9   6   3      126.87      136.66     20.21 o 
  -8   6   3        2.14        0.50     10.88 o 
  -7   6   3      140.49      139.52     17.04 o 
  -6   6   3       54.34       56.99     10.61 o 
  -5   6   3        6.72       20.98      6.03 o 
  -4   6   3     6538.41     7021.08    139.07 o 
  -3   6   3      213.99      223.23     11.06 o 
  -2   6   3    14746.18    14378.92    264.72 o 
  -1   6   3     3164.74     2879.53     58.16 o 
   0   6   3     8535.32     8712.85    149.49 o 
   1   6   3      311.53      316.32     14.68 o 
   2   6   3      258.43      362.56     12.04 o 
   3   6   3     1054.21     1078.66     23.18 o 
   4   6   3     1230.18     1133.17    101.07 o 
   5   6   3     1129.16     1105.14     58.02 o 
   6   6   3      128.90      206.91     43.55 o 
   7   6   3        2.88        1.48     16.71 o 
  -9   7   3        7.03       24.77     15.25 o 
  -8   7   3      102.63      130.41     18.86 o 
  -7   7   3        0.92       25.64      9.66 o 
  -6   7   3        0.26        0.00      6.38 o 
  -5   7   3        5.06        3.25      4.52 o 
  -4   7   3     2169.96     2158.87     51.17 o 
  -3   7   3       42.23       41.82      4.84 o 
  -2   7   3     1463.62     1494.68     37.94 o 
  -1   7   3     1408.72     1436.29     30.15 o 
   0   7   3     8327.30     8654.75    148.91 o 
   1   7   3      493.16      465.71     12.93 o 
   2   7   3      112.98      149.35     13.46 o 
   3   7   3      756.50      785.79     19.55 o 
   4   7   3      373.19      397.84     39.87 o 
   5   7   3       90.02      136.52     23.82 o 
   6   7   3      144.78      159.15     70.06 o 
   7   7   3       15.83       18.44     18.74 o 
  -9   8   3       30.72       51.71     18.96 o 
  -8   8   3       20.01       28.93     14.23 o 
  -7   8   3      396.20      441.93     29.65 o 
  -6   8   3      416.22      446.01     27.42 o 
  -5   8   3      545.69      499.15     20.72 o 
  -4   8   3     3653.67     3696.03     79.00 o 
  -3   8   3      291.19      254.25     12.67 o 
  -2   8   3      873.70      845.03     18.14 o 
  -1   8   3     5157.71     5142.90     92.17 o 
   0   8   3     3104.94     3242.28     60.23 o 
   1   8   3     2320.65     2345.87     40.60 o 
   2   8   3     2082.40     2271.88     42.70 o 
   3   8   3      605.42      501.62     14.50 o 
   4   8   3      488.18      498.50     73.58 o 
   5   8   3      915.15      975.45     58.29 o 
   6   8   3       60.07       94.25     25.37 o 
   7   8   3        0.91        0.00     26.13 o 
  -8   9   3       35.37       25.19     13.77 o 
  -7   9   3      283.03      276.36     27.20 o 
  -6   9   3      141.57      176.31     38.70 o 
  -5   9   3       32.13       35.83      6.55 o 
  -4   9   3     9231.06     8991.16    156.53 o 
  -3   9   3     1183.01     1131.54     24.45 o 
  -2   9   3        0.42        5.73      2.91 o 
  -1   9   3     1985.58     2075.46     41.65 o 
   0   9   3     1557.74     1520.94     32.24 o 
   1   9   3       35.70       30.06      5.18 o 
   2   9   3     2063.62     1988.45     38.77 o 
   3   9   3        0.11       14.92      4.39 o 
   4   9   3       92.90       87.84     12.98 o 
   5   9   3        0.11        0.00      9.90 o 
   6   9   3        2.87       29.87     16.25 o 
   7   9   3       43.40       45.44     32.56 o 
  -8  10   3        0.83        0.00     11.69 o 
  -7  10   3      816.85      814.78     45.94 o 
  -6  10   3      135.81      177.90     20.85 o 
  -5  10   3      129.46      165.55     28.31 o 
  -4  10   3       20.05       46.69     14.79 o 
  -3  10   3       82.25       80.53     10.28 o 
  -2  10   3      186.83      249.14      8.64 o 
  -1  10   3     1818.11     2044.87     41.64 o 
   0  10   3      324.07      394.25     11.89 o 
   1  10   3        3.33        4.87      2.97 o 
   2  10   3     2854.43     2906.58     53.84 o 
   3  10   3      103.07      193.29     36.67 o 
   4  10   3      580.31      609.68     30.06 o 
   5  10   3      109.55      157.35     25.66 o 
   6  10   3      487.25      680.42     55.82 o 
   7  10   3       41.16       33.32     29.53 o 
  -8  11   3        5.12        2.70     13.29 o 
  -7  11   3      193.38      253.96     26.25 o 
  -6  11   3       25.61       29.74     11.42 o 
  -5  11   3       58.76       61.40     14.38 o 
  -4  11   3     2690.04     2597.16     70.17 o 
  -3  11   3     5836.35     5550.60    129.46 o 
  -2  11   3     1152.53     1376.74     27.24 o 
  -1  11   3     1961.70     1962.82     38.22 o 
   0  11   3     2312.86     2562.03     45.02 o 
   1  11   3      152.93      145.99      8.30 o 
   2  11   3     8773.35     8806.27    146.50 o 
   3  11   3     2035.65     1968.83     42.56 o 
   4  11   3      831.04      776.79     28.84 o 
   5  11   3      313.92      340.25     42.41 o 
   6  11   3      344.01      348.70     40.31 o 
   7  11   3        1.11       19.69     30.29 o 
  -8  12   3      104.85       91.04     19.50 o 
  -7  12   3      127.38      171.23     24.38 o 
  -6  12   3        1.46        7.75     10.01 o 
  -5  12   3      280.84      317.56     29.18 o 
  -4  12   3      368.90      403.68     30.94 o 
  -3  12   3       11.61       22.83      6.83 o 
  -2  12   3      475.71      429.95     14.46 o 
  -1  12   3      376.37      387.52     14.28 o 
   0  12   3     6217.56     6528.92    103.28 o 
   1  12   3      221.42      225.75     10.58 o 
   2  12   3       27.31       34.12      5.36 o 
   3  12   3       14.39       14.15      5.65 o 
   4  12   3      233.72      225.87     19.26 o 
   5  12   3      910.89     1037.80     60.11 o 
   6  12   3      231.64      215.09     52.26 o 
   7  12   3       21.98       74.98     45.44 o 
  -8  13   3     2024.31     2039.03     83.41 o 
  -7  13   3        3.83       11.49     12.71 o 
  -6  13   3      363.50      353.40     33.46 o 
  -5  13   3      172.19      190.17     28.23 o 
  -4  13   3      152.34      174.57     19.96 o 
  -3  13   3      172.26      201.05     15.01 o 
  -2  13   3     2802.03     2587.95     49.11 o 
  -1  13   3       68.19       70.64      6.61 o 
   0  13   3      309.49      386.50     13.68 o 
   1  13   3     7283.73     7032.87    111.23 o 
   2  13   3      621.41      629.15     15.95 o 
   3  13   3        1.77        0.00      3.50 o 
   4  13   3      365.32      338.25     19.64 o 
   5  13   3        3.55       27.96     14.14 o 
   6  13   3       42.37       47.72     31.81 o 
   7  13   3     1361.55     1500.38    149.21 o 
  -8  14   3      232.72      251.27     33.93 o 
  -7  14   3      258.90      263.60     31.73 o 
  -6  14   3      985.75     1035.97     68.41 o 
  -5  14   3       35.15       54.89     14.13 o 
  -4  14   3      151.94      104.10     15.91 o 
  -3  14   3      407.21      408.43     20.24 o 
  -2  14   3     2052.29     2001.76     36.17 o 
  -1  14   3       15.52       13.27      4.07 o 
   0  14   3     3735.97     3673.37     67.20 o 
   1  14   3       67.90      121.43      8.25 o 
   2  14   3      323.57      317.55     15.39 o 
   3  14   3        0.07        9.62      4.99 o 
   4  14   3     2606.33     2605.80     68.39 o 
   5  14   3       84.73      119.66     40.14 o 
   6  14   3      282.90      240.85     57.57 o 
   7  14   3       92.94      140.12     50.75 o 
  -8  15   3      361.64      319.25     36.11 o 
  -7  15   3       96.99      111.59     23.14 o 
  -6  15   3       99.42       99.83     20.13 o 
  -5  15   3     1646.92     1600.29     62.55 o 
  -4  15   3     1069.49     1021.02     44.68 o 
  -3  15   3      277.46      310.38     19.37 o 
  -2  15   3       66.65      114.70     35.41 o 
  -1  15   3      575.21      545.77     16.05 o 
   0  15   3       24.34       22.03      4.65 o 
   1  15   3       69.54       71.31      6.91 o 
   2  15   3     3466.09     3645.34     72.78 o 
   3  15   3       79.12       92.91     12.02 o 
   4  15   3     2324.16     2314.57     63.09 o 
   5  15   3      569.53      605.91     83.31 o 
   6  15   3      109.47      209.79     55.29 o 
  -8  16   3        2.13        0.00     15.48 o 
  -7  16   3        3.03        2.72     13.49 o 
  -6  16   3       86.28       86.68     22.04 o 
  -5  16   3      462.10      507.27     37.82 o 
  -4  16   3      150.60      133.91     18.86 o 
  -3  16   3      220.11      136.32     31.81 o 
  -2  16   3      245.03      249.94     10.90 o 
  -1  16   3      171.09      240.06     13.74 o 
   0  16   3       71.92       81.01      7.42 o 
   1  16   3      787.97      792.28     20.55 o 
   2  16   3      146.68      147.24     11.15 o 
   3  16   3     1220.28     1159.14     37.19 o 
   4  16   3       38.92       47.60     15.74 o 
   5  16   3        1.24       16.66     25.75 o 
   6  16   3       60.50       81.04     40.14 o 
  -7  17   3       28.66       14.32     16.94 o 
  -6  17   3      210.49      181.46     25.62 o 
  -5  17   3       88.34       90.00     18.41 o 
  -4  17   3      328.33      334.71     29.82 o 
  -3  17   3       15.80       14.91      8.74 o 
  -2  17   3      702.14      736.07     24.45 o 
  -1  17   3      801.62      763.81     18.75 o 
   0  17   3     2499.73     2528.18     47.95 o 
   1  17   3      169.06      175.75     11.01 o 
   2  17   3      561.73      602.15     23.31 o 
   3  17   3       81.49       80.80     11.09 o 
   4  17   3       62.98       39.27     12.63 o 
   5  17   3      614.58      539.59     51.49 o 
   6  17   3        6.93       19.69     30.29 o 
  -7  18   3        0.07        3.80     14.40 o 
  -6  18   3      691.65      717.17     50.18 o 
  -5  18   3      368.48      466.67     46.26 o 
  -4  18   3     1507.06     1402.58     62.68 o 
  -3  18   3       14.64       11.96      8.39 o 
  -2  18   3       45.78       40.05      8.03 o 
  -1  18   3      348.36      530.49     23.54 o 
   0  18   3       48.35       57.27      7.34 o 
   1  18   3      233.52      240.72     13.42 o 
   2  18   3     1092.43     1176.52     37.15 o 
   3  18   3     1438.42     1252.95     40.28 o 
   4  18   3       42.27       65.94     26.44 o 
   5  18   3      386.32      373.98     43.46 o 
   6  18   3      126.68      226.45     59.84 o 
  -7  19   3      163.21      137.35     25.35 o 
  -6  19   3      130.39      117.40     24.10 o 
  -5  19   3       23.58       22.50     13.23 o 
  -4  19   3      592.79      539.32     54.64 o 
  -3  19   3      257.27      271.16     22.87 o 
  -2  19   3     1052.75     1125.13     33.16 o 
  -1  19   3     2553.42     2404.47     45.37 o 
   0  19   3     1748.52     1719.73     34.06 o 
   1  19   3       50.59       70.92      8.19 o 
   2  19   3       28.95       40.40      9.31 o 
   3  19   3      455.43      479.68     40.29 o 
   4  19   3      460.85      472.25     46.58 o 
   5  19   3      528.04      538.58    108.30 o 
   6  19   3       68.08       73.47     39.38 o 
  -7  20   3       47.16       30.28     19.63 o 
  -6  20   3       13.39       19.62     15.75 o 
  -5  20   3        0.39        0.00     11.48 o 
  -4  20   3       35.83       30.83     13.80 o 
  -3  20   3     2110.51     1915.91     59.04 o 
  -2  20   3     3788.11     3604.71     92.06 o 
  -1  20   3       38.60       42.42      8.27 o 
   0  20   3     3931.63     3781.47     70.01 o 
   1  20   3        8.56       16.15      5.59 o 
   2  20   3     1306.75     1277.48     36.46 o 
   3  20   3      179.71      207.15     22.06 o 
   4  20   3       29.59       15.50     15.96 o 
   5  20   3      204.25      160.94     30.94 o 
  -6  21   3      547.32      567.03     46.95 o 
  -5  21   3        8.65        6.20     13.29 o 
  -4  21   3      441.84      419.09     35.34 o 
  -3  21   3      609.00      700.64     54.66 o 
  -2  21   3      117.13      117.58     15.74 o 
  -1  21   3     1524.43     1461.47     39.55 o 
   0  21   3      722.11      760.33     22.80 o 
   1  21   3        6.81       52.77      8.47 o 
   2  21   3       50.83       69.78     12.46 o 
   3  21   3      562.05      632.98     37.60 o 
   4  21   3        9.78        5.70     14.66 o 
   5  21   3        2.49        8.45     17.25 o 
  -6  22   3        0.01        0.00     14.67 o 
  -5  22   3       60.63       39.17     16.72 o 
  -4  22   3      688.94      729.51     92.15 o 
  -3  22   3     3516.99     3233.60     88.50 o 
  -2  22   3     1422.26     1377.63     46.67 o 
  -1  22   3       68.82       63.18     10.80 o 
   0  22   3        5.57       15.27      6.40 o 
   1  22   3     1117.38     1039.72     35.77 o 
   2  22   3     1765.62     1722.19     63.78 o 
   3  22   3       64.05       78.03     14.46 o 
   4  22   3       76.11       72.17     19.37 o 
   5  22   3       28.55       23.92     16.58 o 
  -6  23   3        0.60        4.32     16.50 o 
  -5  23   3      257.20      227.50     29.71 o 
  -4  23   3      308.83      307.89     31.85 o 
  -3  23   3        6.99       13.48     10.65 o 
  -2  23   3       81.02       90.24     14.27 o 
  -1  23   3      134.46      162.80     15.58 o 
   0  23   3      308.59      306.50     20.55 o 
   1  23   3       28.25       30.14      7.59 o 
   2  23   3        6.05       32.05      9.90 o 
   3  23   3       54.81       40.80     12.25 o 
   4  23   3      363.55      339.99     36.04 o 
   5  23   3       68.27       91.48     28.24 o 
  -5  24   3       13.17       38.12     18.20 o 
  -4  24   3      230.53      272.84     31.24 o 
  -3  24   3      230.92      233.79     23.68 o 
  -2  24   3      378.99      382.13     27.92 o 
  -1  24   3      265.16      346.75     24.63 o 
   0  24   3        2.69       12.33      7.89 o 
   1  24   3       62.90       72.72     11.25 o 
   2  24   3      213.60      191.57     18.85 o 
   3  24   3        1.88       40.43     15.85 o 
   4  24   3       21.89       17.70     16.11 o 
  -5  25   3       22.13        6.65     19.60 o 
  -4  25   3       69.83       61.90     19.14 o 
  -3  25   3      537.80      607.17     37.92 o 
  -2  25   3       31.34       18.72     19.57 o 
  -1  25   3      597.07      551.75     32.31 o 
   0  25   3      149.34      148.98     16.33 o 
   1  25   3      128.20      127.61     19.11 o 
   2  25   3      933.45      928.74     35.65 o 
   3  25   3       75.99       74.11     13.67 o 
   4  25   3       10.55        0.65     17.52 o 
  -5  26   3      103.31      123.02     25.76 o 
  -4  26   3       31.87       45.30     18.47 o 
  -3  26   3        8.43       10.50     10.68 o 
  -2  26   3        3.38       14.36     10.51 o 
  -1  26   3       96.08      134.27     16.42 o 
   0  26   3      218.11      182.14     23.32 o 
   1  26   3      976.35      902.55     44.37 o 
   2  26   3      304.17      322.64     24.62 o 
   3  26   3        8.34       31.08     10.75 o 
  -4  27   3      104.23       85.43     22.02 o 
  -3  27   3        4.97       26.24     12.24 o 
  -2  27   3      252.51      324.06     27.45 o 
  -1  27   3       34.08       34.35     11.57 o 
   0  27   3      164.47      203.83     25.43 o 
   1  27   3      853.57     1013.48     58.54 o 
   2  27   3       49.03       59.36     22.07 o 
   3  27   3      130.04      153.51     18.07 o 
  -4  28   3       13.08       11.98     23.42 o 
  -3  28   3     1027.03      994.53     48.92 o 
  -2  28   3       53.37       58.38     14.63 o 
  -1  28   3       58.29       47.50     24.41 o 
   0  28   3      562.68      542.50     41.70 o 
   1  28   3      135.43      179.61     23.91 o 
   2  28   3        0.48        1.92     10.80 o 
  -3  29   3       50.17       96.34     24.27 o 
  -2  29   3       36.85       42.88     13.75 o 
  -1  29   3      932.46      891.32     51.48 o 
   0  29   3      498.08      601.09     51.35 o 
   1  29   3      294.12      350.07     33.44 o 
   2  29   3       73.61       75.03     18.57 o 
  -2  30   3      102.97       52.36     18.82 o 
  -1  30   3        2.48       35.66     21.08 o 
   0  30   3      147.92      202.09     34.13 o 
  -9   0   4       56.42       79.10     28.62 o 
  -8   0   4      672.21      749.52     51.36 o 
  -7   0   4     2111.95     2044.40     90.66 o 
  -6   0   4        6.68        0.00     10.90 o 
  -5   0   4      308.71      265.72     28.74 o 
  -4   0   4     9074.34     8645.78    265.17 o 
  -3   0   4     6275.08     5877.34    182.76 o 
  -2   0   4    10990.51    10785.05    316.36 o 
  -1   0   4     4422.21     4115.03    126.89 o 
   0   0   4      105.27      262.06     21.20 o 
   1   0   4     4004.47     3970.47     98.81 o 
   2   0   4     9739.85    10172.10    295.89 o 
   3   0   4      165.30      175.81     20.73 o 
   4   0   4      317.06      343.94     53.39 o 
   5   0   4     6601.35     6503.68    303.71 o 
   6   0   4      984.18      992.18    103.00 o 
   7   0   4      345.10      252.97     56.81 o 
  -9   1   4       29.89       30.25     14.27 o 
  -8   1   4       58.45      108.74     16.12 o 
  -7   1   4      267.55      329.00     50.61 o 
  -6   1   4       13.46       15.92      8.28 o 
  -5   1   4       51.37       38.14      8.94 o 
  -4   1   4     1139.40     1210.91     41.43 o 
  -3   1   4       56.38       86.00     11.05 o 
  -2   1   4      112.19      120.74      9.38 o 
  -1   1   4      568.04      500.99     16.72 o 
   0   1   4    12708.11    13074.34    239.36 o 
   1   1   4       13.96       58.16      4.51 o 
   2   1   4     8284.01     8495.40    160.88 o 
   3   1   4      327.43      314.74     12.30 o 
   4   1   4     1601.86     1620.49     53.60 o 
   5   1   4      375.60      297.78     35.34 o 
   6   1   4      161.83      161.51     30.23 o 
   7   1   4        0.72       16.18     18.56 o 
  -9   2   4       70.66       50.39     15.58 o 
  -8   2   4      135.43      139.61     18.22 o 
  -7   2   4      230.82      260.94     21.33 o 
  -6   2   4       11.45        8.69      7.66 o 
  -5   2   4      689.28      675.71     41.54 o 
  -4   2   4      144.73      157.31     17.37 o 
  -3   2   4      173.19      160.12     14.76 o 
  -2   2   4      289.57      323.36     14.47 o 
  -1   2   4      526.52      543.82     16.13 o 
   0   2   4     7029.78     7126.67    122.15 o 
   1   2   4     1941.53     1876.03     41.36 o 
   2   2   4      739.99      828.52     22.07 o 
   3   2   4        0.04        0.00      2.45 o 
   4   2   4       19.30       21.96     11.78 o 
   5   2   4       84.46       92.93     24.23 o 
   6   2   4      591.19      609.26     56.45 o 
   7   2   4        5.56       12.08     19.54 o 
  -9   3   4       12.11        1.98     13.36 o 
  -8   3   4      229.25      229.74     41.54 o 
  -7   3   4       32.82       33.42     10.46 o 
  -6   3   4      180.86      212.17     20.40 o 
  -5   3   4      133.03      145.90     13.37 o 
  -4   3   4     1644.11     1803.52     45.19 o 
  -3   3   4      168.66      190.55     12.22 o 
  -2   3   4     4303.69     3934.36     79.52 o 
  -1   3   4     1578.25     1550.82     38.36 o 
   0   3   4      591.30      510.44     14.93 o 
   1   3   4     1733.23     1614.59     34.90 o 
   2   3   4      100.76      126.71      7.87 o 
   3   3   4      447.38      418.39     18.31 o 
   4   3   4      806.92      637.49     47.05 o 
   5   3   4      127.80      135.57     25.10 o 
   6   3   4      190.43      217.17     40.14 o 
   7   3   4       46.35       35.00     33.71 o 
  -9   4   4       35.30       42.75     16.32 o 
  -8   4   4       24.41       38.71     13.58 o 
  -7   4   4       57.10       71.09     12.80 o 
  -6   4   4     2933.14     2756.30     68.57 o 
  -5   4   4      519.07      524.30     24.32 o 
  -4   4   4      763.20      766.56     24.97 o 
  -3   4   4        0.93        5.65      3.67 o 
  -2   4   4     7864.93     7600.82    145.34 o 
  -1   4   4      369.70      407.04     13.51 o 
   0   4   4     4853.69     4865.64     93.64 o 
   1   4   4     3663.52     3859.85     70.08 o 
   2   4   4      635.14      747.62     20.52 o 
   3   4   4      253.10      226.82     10.34 o 
   4   4   4     2709.86     2854.04    106.96 o 
   5   4   4       23.14       17.34     14.39 o 
   6   4   4       44.70       46.08     20.70 o 
   7   4   4       22.25       19.09     21.34 o 
  -9   5   4       59.47       63.68     18.44 o 
  -8   5   4      117.89      105.52     19.67 o 
  -7   5   4       83.13       91.93     16.52 o 
  -6   5   4     7904.53     7826.74    160.69 o 
  -5   5   4       11.39       19.54      6.75 o 
  -4   5   4       97.50      121.32     10.98 o 
  -3   5   4       53.70       58.49      7.41 o 
  -2   5   4     1556.06     1452.84     34.74 o 
  -1   5   4     3077.26     2872.89     59.14 o 
   0   5   4     5875.75     5446.69    104.40 o 
   1   5   4     3043.27     3177.07     59.21 o 
   2   5   4      322.69      280.76     10.28 o 
   3   5   4     3911.83     3724.60     71.39 o 
   4   5   4      274.46      281.59     34.84 o 
   5   5   4      912.09      859.16    131.02 o 
   6   5   4      216.33      256.39     37.11 o 
   7   5   4      288.26      291.59     43.83 o 
  -9   6   4       46.69       67.95     27.33 o 
  -8   6   4      152.38      162.30     22.95 o 
  -7   6   4       42.88       41.63     12.71 o 
  -6   6   4     2784.43     2777.77     68.76 o 
  -5   6   4      541.06      513.26     23.42 o 
  -4   6   4     3500.03     3531.03     76.94 o 
  -3   6   4     2161.52     2052.97     47.44 o 
  -2   6   4     3870.46     3839.70     78.28 o 
  -1   6   4       42.15      102.27      9.09 o 
   0   6   4      208.93      291.15     23.91 o 
   1   6   4     6514.25     6673.81    117.28 o 
   2   6   4      382.17      512.43     18.71 o 
   3   6   4     1730.87     1814.60     39.34 o 
   4   6   4     2488.16     2370.62     93.26 o 
   5   6   4      214.60      245.95     33.21 o 
   6   6   4       11.72       29.16     17.67 o 
   7   6   4       61.32       36.60     22.38 o 
  -9   7   4        5.93        0.00     13.13 o 
  -8   7   4      159.89      119.08     20.61 o 
  -7   7   4       39.05       34.67     12.46 o 
  -6   7   4       12.59       38.50     12.83 o 
  -5   7   4       99.37      101.53     11.19 o 
  -4   7   4       98.87      141.22     13.13 o 
  -3   7   4      115.75      254.82     20.81 o 
  -2   7   4     2308.63     2306.94     55.78 o 
  -1   7   4      466.57      535.70     27.74 o 
   0   7   4        7.02       21.91      5.82 o 
   1   7   4      439.58      537.13     16.51 o 
   2   7   4      480.63      446.74     20.31 o 
   3   7   4     2461.71     2364.04     58.67 o 
   4   7   4      554.82      532.08     43.43 o 
   5   7   4       51.44       52.71     18.18 o 
   6   7   4        2.81        5.83     22.35 o 
   7   7   4       19.72       44.30     23.01 o 
  -9   8   4      120.66      133.00     45.98 o 
  -8   8   4      173.44      195.07     24.46 o 
  -7   8   4       48.43       81.22     18.75 o 
  -6   8   4     3806.86     3744.30    101.36 o 
  -5   8   4     1186.99     1196.55     35.24 o 
  -4   8   4     3220.08     3061.24     68.10 o 
  -3   8   4      330.02      349.65     15.59 o 
  -2   8   4     4662.31     4506.08    100.32 o 
  -1   8   4      269.16      275.78     12.09 o 
   0   8   4      268.00      239.01     15.93 o 
   1   8   4      946.56      827.90     20.94 o 
   2   8   4      943.40      983.67     22.55 o 
   3   8   4      237.06      262.79     12.02 o 
   4   8   4       22.83       16.70      6.37 o 
   5   8   4      866.73      872.43     62.22 o 
   6   8   4      848.90      862.95     67.55 o 
   7   8   4      376.02      377.66     48.90 o 
  -8   9   4        8.79       15.03     16.42 o 
  -7   9   4      104.69      120.81     21.43 o 
  -6   9   4      136.57      151.43     19.04 o 
  -5   9   4       76.90      115.78     22.86 o 
  -4   9   4      125.83      131.51     10.33 o 
  -3   9   4     3405.55     3225.57     76.00 o 
  -2   9   4     1237.80     1270.34     29.55 o 
  -1   9   4      306.91      338.12     16.93 o 
   0   9   4     8846.62     9087.46    158.35 o 
   1   9   4      993.42      855.84     20.64 o 
   2   9   4     4812.73     4961.79     85.62 o 
   3   9   4      831.28      769.34     21.20 o 
   4   9   4      772.06      782.96     22.69 o 
   5   9   4        2.15       18.80     13.58 o 
   6   9   4      223.36      271.68     38.76 o 
   7   9   4       55.52       66.65     38.62 o 
  -8  10   4       79.53       59.76     19.94 o 
  -7  10   4       26.34       21.64     14.26 o 
  -6  10   4       53.10      100.12     20.57 o 
  -5  10   4      104.27       67.44     14.60 o 
  -4  10   4      592.41      568.71     25.61 o 
  -3  10   4      168.50      240.81     23.63 o 
  -2  10   4     9686.98     9946.42    174.19 o 
  -1  10   4        1.25        1.56      2.92 o 
   0  10   4     3149.49     3328.20     64.01 o 
   1  10   4     2793.84     2808.95     64.08 o 
   2  10   4      530.09      498.84     15.32 o 
   3  10   4      517.16      504.07     16.83 o 
   4  10   4      649.85      729.83    122.40 o 
   5  10   4      156.74      140.28     25.98 o 
   6  10   4       53.27      100.25     26.71 o 
   7  10   4      226.64      278.72     65.90 o 
  -8  11   4      156.42      198.59     29.64 o 
  -7  11   4      113.39      103.43     40.07 o 
  -6  11   4      228.84      290.01     30.25 o 
  -5  11   4        8.52       25.83     10.92 o 
  -4  11   4      435.56      518.61     37.38 o 
  -3  11   4       13.15       24.80      4.03 o 
  -2  11   4     3682.63     3673.70     70.90 o 
  -1  11   4       78.73      107.97      8.52 o 
   0  11   4      690.60      768.36     19.86 o 
   1  11   4        1.01       98.11      7.67 o 
   2  11   4      523.27      473.36     15.16 o 
   3  11   4      625.03      660.49     68.56 o 
   4  11   4      299.37      310.62     33.59 o 
   5  11   4       39.13       42.59     16.58 o 
   6  11   4       34.63       18.04     18.96 o 
   7  11   4       45.90       70.44     37.87 o 
  -8  12   4        2.97       38.47     18.57 o 
  -7  12   4      596.59      576.42     56.40 o 
  -6  12   4        1.08        1.69     11.11 o 
  -5  12   4        0.01        5.85      8.92 o 
  -4  12   4       89.94       93.36     15.55 o 
  -3  12   4       16.19       21.07      7.51 o 
  -2  12   4       38.85       45.70      6.21 o 
  -1  12   4        5.48        6.32      4.44 o 
   0  12   4     4695.81     4577.86     80.45 o 
   1  12   4     1136.74     1151.55     26.76 o 
   2  12   4      820.09      915.63     23.19 o 
   3  12   4        7.80        5.25      4.85 o 
   4  12   4      216.09      165.61     24.66 o 
   5  12   4      523.55      467.94     44.31 o 
   6  12   4       44.53       30.29     32.56 o 
  -8  13   4      747.41      707.85     54.23 o 
  -7  13   4      371.34      351.38     35.82 o 
  -6  13   4      496.06      520.35     41.13 o 
  -5  13   4       85.24       72.39     15.53 o 
  -4  13   4      828.51      992.27     78.75 o 
  -3  13   4      434.60      427.50     25.49 o 
  -2  13   4     1217.42     1128.80     28.40 o 
  -1  13   4     1519.31     1441.65     31.86 o 
   0  13   4      732.42      751.96     20.37 o 
   1  13   4        0.21        7.69      3.88 o 
   2  13   4       14.33        6.00      4.97 o 
   3  13   4     2345.49     2234.55     58.60 o 
   4  13   4       10.55        3.86      9.21 o 
   5  13   4      270.19      291.19     35.65 o 
   6  13   4       13.94        3.03     25.75 o 
  -8  14   4       58.94       55.06     20.33 o 
  -7  14   4      604.84      682.33     50.53 o 
  -6  14   4        0.04       10.91     12.84 o 
  -5  14   4      490.66      497.06     37.59 o 
  -4  14   4     2777.61     2738.39     88.05 o 
  -3  14   4       21.28        9.80      7.27 o 
  -2  14   4       93.87       86.70      8.26 o 
  -1  14   4     7032.59     6489.68    111.11 o 
   0  14   4      175.64      177.98     11.14 o 
   1  14   4     1707.29     1852.97     37.03 o 
   2  14   4     4308.05     4244.78     77.02 o 
   3  14   4      372.31      400.20     19.35 o 
   4  14   4     1160.62     1138.19     48.11 o 
   5  14   4     2582.23     2360.49    119.66 o 
   6  14   4       61.25       33.32     32.56 o 
  -8  15   4      128.59      128.98     26.27 o 
  -7  15   4      247.70      256.82     32.58 o 
  -6  15   4        9.48        4.80     12.91 o 
  -5  15   4        0.74      810.41     84.83 o 
  -4  15   4      106.76      108.25     22.30 o 
  -3  15   4      121.65       99.79     11.58 o 
  -2  15   4      737.75      702.94     20.08 o 
  -1  15   4       71.24      106.02      8.91 o 
   0  15   4      185.20      150.80     10.51 o 
   1  15   4      628.43      708.12     28.66 o 
   2  15   4      179.86      221.47     14.72 o 
   3  15   4        2.33        7.77      6.72 o 
   4  15   4      233.87      191.41     24.94 o 
   5  15   4        0.41        0.00     24.23 o 
   6  15   4        3.83        3.03     25.75 o 
  -8  16   4        0.24      144.72     28.20 o 
  -7  16   4       15.43        0.00     16.45 o 
  -6  16   4      509.21      446.15     39.08 o 
  -5  16   4       60.16       65.68     20.58 o 
  -4  16   4      774.05      841.92     66.88 o 
  -3  16   4      582.73      516.05     42.74 o 
  -2  16   4     1699.77     1669.43     42.09 o 
  -1  16   4      155.16      165.12     11.15 o 
   0  16   4      127.93      122.97     10.01 o 
   1  16   4      198.34      241.64     13.63 o 
   2  16   4      383.99      436.20     18.46 o 
   3  16   4     1801.65     1745.48     45.47 o 
   4  16   4      612.77      660.04     37.96 o 
   5  16   4      257.56      199.19     51.51 o 
   6  16   4       18.07       48.48     34.08 o 
  -7  17   4       12.05        0.00     14.69 o 
  -6  17   4      381.77      364.99     61.39 o 
  -5  17   4      773.74      700.76     46.63 o 
  -4  17   4      128.73      150.58     42.28 o 
  -3  17   4      603.12      625.30     32.42 o 
  -2  17   4      168.59      163.90     13.64 o 
  -1  17   4      161.08      188.18     16.09 o 
   0  17   4     1889.02     1831.90     37.80 o 
   1  17   4     1079.16     1055.20     27.47 o 
   2  17   4      727.78      765.51     26.28 o 
   3  17   4      212.38      245.81     16.88 o 
   4  17   4      588.76      515.52     46.74 o 
   5  17   4       38.22       63.62     35.59 o 
   6  17   4      401.69      359.76     72.71 o 
  -7  18   4       69.67       78.82     21.39 o 
  -6  18   4      304.00      317.22     33.74 o 
  -5  18   4      490.19      430.94     43.92 o 
  -4  18   4      486.06      552.76     60.02 o 
  -3  18   4      972.48      848.96     35.89 o 
  -2  18   4       13.64       16.41      6.64 o 
  -1  18   4     2532.40     2477.24     51.05 o 
   0  18   4      914.39      874.34     24.65 o 
   1  18   4      284.94      278.01     15.43 o 
   2  18   4      324.21      387.49     20.97 o 
   3  18   4      574.14      506.05     24.38 o 
   4  18   4      259.06      190.45     33.71 o 
   5  18   4       27.77       43.92     33.32 o 
  -7  19   4        5.51        4.13     16.85 o 
  -6  19   4     1098.56     1176.40     72.88 o 
  -5  19   4      130.12      221.90     27.97 o 
  -4  19   4       10.23       13.29     11.52 o 
  -3  19   4     1452.47     1369.26     47.26 o 
  -2  19   4      273.53      308.42     23.38 o 
  -1  19   4     2740.15     2536.92     57.86 o 
   0  19   4      963.57      915.21     28.04 o 
   1  19   4      147.11      162.23     11.97 o 
   2  19   4      122.96      140.94     12.73 o 
   3  19   4     1068.96     1029.36     38.35 o 
   4  19   4      575.66      518.92     49.27 o 
   5  19   4       58.44      119.66     43.92 o 
  -7  20   4      259.08      307.37     79.23 o 
  -6  20   4        1.35       15.64     15.97 o 
  -5  20   4        3.68        0.98     12.02 o 
  -4  20   4      328.48      345.10     32.21 o 
  -3  20   4      202.03      263.98     29.30 o 
  -2  20   4      154.16      126.05     15.60 o 
  -1  20   4       71.76       83.48     10.85 o 
   0  20   4       27.61       42.12      7.96 o 
   1  20   4      875.64      777.03     26.35 o 
   2  20   4       90.83      108.84     16.26 o 
   3  20   4      542.88      510.68     29.12 o 
   4  20   4      485.70      411.14     35.82 o 
   5  20   4       81.23       84.83     40.14 o 
  -6  21   4       42.72       61.22     20.32 o 
  -5  21   4      128.50      122.50     22.20 o 
  -4  21   4      140.13      159.16     23.26 o 
  -3  21   4       27.81       39.01     11.27 o 
  -2  21   4       38.11       46.30     11.31 o 
  -1  21   4      322.35      335.41     31.75 o 
   0  21   4     2274.82     2132.62     49.89 o 
   1  21   4      148.41      180.56     14.70 o 
   2  21   4      455.28      486.33     23.84 o 
   3  21   4      184.66      165.66     18.45 o 
   4  21   4       42.11       31.36     15.18 o 
   5  21   4       73.17      113.61     43.17 o 
  -6  22   4      310.64      314.24     36.52 o 
  -5  22   4      507.72      522.38     43.34 o 
  -4  22   4       71.78      124.70     23.09 o 
  -3  22   4      529.18      517.06     44.39 o 
  -2  22   4      221.09      237.37     22.06 o 
  -1  22   4      735.04      773.41     30.77 o 
   0  22   4       85.63       84.70     12.80 o 
   1  22   4     1232.29     1190.03     36.31 o 
   2  22   4      393.82      425.72     28.88 o 
   3  22   4       26.11       67.11     32.14 o 
   4  22   4       93.80       93.42     20.39 o 
  -6  23   4       89.34      115.48     25.44 o 
  -5  23   4      489.87      517.61     44.44 o 
  -4  23   4      819.61      794.56     52.00 o 
  -3  23   4     2172.19     2049.52     65.02 o 
  -2  23   4      605.11      653.34     38.37 o 
  -1  23   4        7.57       21.04      9.89 o 
   0  23   4      445.56      434.54     26.87 o 
   1  23   4       12.17       20.63      7.36 o 
   2  23   4       36.10       58.35     12.46 o 
   3  23   4       78.96       73.54     14.32 o 
   4  23   4      627.63      590.21     45.51 o 
  -5  24   4      785.71      779.71     55.09 o 
  -4  24   4       13.36       18.07     15.48 o 
  -3  24   4       38.31       31.75     13.21 o 
  -2  24   4     1519.03     1424.77     50.41 o 
  -1  24   4       43.15       57.25     12.01 o 
   0  24   4     1290.36     1213.79     42.34 o 
   1  24   4     1475.58     1523.61     59.59 o 
   2  24   4      136.10      149.85     16.49 o 
   3  24   4      123.86      108.27     18.16 o 
   4  24   4        3.24        7.13     12.17 o 
  -5  25   4      759.07      798.94     73.76 o 
  -4  25   4      120.36      114.05     23.21 o 
  -3  25   4      612.42      548.93     36.44 o 
  -2  25   4      175.96      193.97     21.49 o 
  -1  25   4       11.11       27.46      9.42 o 
   0  25   4       14.59       39.11     10.21 o 
   1  25   4      104.71      102.89     26.93 o 
   2  25   4        2.12        0.00      7.84 o 
   3  25   4       42.67       59.63     18.04 o 
  -4  26   4      119.22       92.58     22.67 o 
  -3  26   4       39.07       45.46     14.36 o 
  -2  26   4      396.47      390.41     29.90 o 
  -1  26   4        7.56       30.81     10.55 o 
   0  26   4      180.06      172.79     23.80 o 
   1  26   4      305.47      308.39     30.41 o 
   2  26   4       65.23       92.53     17.88 o 
   3  26   4       91.11       66.55     16.82 o 
  -4  27   4       24.08       13.55     17.01 o 
  -3  27   4      391.24      400.65     31.80 o 
  -2  27   4      552.07      607.99     37.93 o 
  -1  27   4     1004.59     1061.25     50.83 o 
   0  27   4      170.87      179.68     24.38 o 
   1  27   4        3.55       27.26     16.07 o 
   2  27   4      100.08      111.48     20.20 o 
  -3  28   4       41.74       32.53     14.24 o 
  -2  28   4       12.47       12.14     11.43 o 
  -1  28   4     1875.83     1761.22     70.94 o 
   0  28   4       13.43       36.34     14.85 o 
   1  28   4      371.69      425.94     37.42 o 
   2  28   4      868.61      988.41     68.37 o 
  -2  29   4       28.97       51.84     14.70 o 
  -1  29   4      621.83      733.51     51.05 o 
   0  29   4        2.76        4.90     12.04 o 
   1  29   4       42.90       75.69     25.36 o 
  -9   1   5       27.14       28.75     17.91 o 
  -8   1   5       30.55       62.86     14.40 o 
  -7   1   5      157.47      174.76     17.69 o 
  -6   1   5       13.09       13.80      8.96 o 
  -5   1   5      101.68       96.97     12.20 o 
  -4   1   5     2862.77     3053.17    101.34 o 
  -3   1   5      308.04      295.22     20.66 o 
  -2   1   5     3412.06     3682.20     84.17 o 
  -1   1   5     2969.28     2962.51     61.94 o 
   0   1   5    10645.54    11159.61    207.10 o 
   1   1   5     2386.82     2268.07     43.01 o 
   2   1   5      188.96      195.65     11.60 o 
   3   1   5     3077.99     2919.58     72.49 o 
   4   1   5       36.81       44.25      7.80 o 
   5   1   5     1412.55     1457.02     74.71 o 
   6   1   5       54.46       81.21     24.87 o 
   7   1   5       18.83       25.75     23.57 o 
  -9   2   5       21.24        7.40     14.76 o 
  -8   2   5      107.07       99.08     19.68 o 
  -7   2   5      152.46      143.93     16.28 o 
  -6   2   5      404.93      406.10     24.48 o 
  -5   2   5       45.61       47.31      9.17 o 
  -4   2   5     3031.88     3544.19    111.73 o 
  -3   2   5      572.21      511.72     21.15 o 
  -2   2   5      315.97      280.10     19.10 o 
  -1   2   5      326.67      419.87     15.81 o 
   0   2   5     1856.71     2000.36     81.73 o 
   1   2   5        0.13        4.04      3.18 o 
   2   2   5      692.45      744.27     63.01 o 
   3   2   5      722.21      718.46     27.84 o 
   4   2   5      888.37      813.37     29.20 o 
   5   2   5       69.84      152.84     28.14 o 
   6   2   5      251.93      195.40     34.07 o 
   7   2   5       51.47       66.41     27.54 o 
  -9   3   5       46.54       26.87     16.37 o 
  -8   3   5        9.86       15.04     13.63 o 
  -7   3   5      508.35      534.50     30.94 o 
  -6   3   5       44.74       63.03     11.07 o 
  -5   3   5      465.95      488.35     23.44 o 
  -4   3   5     2552.72     2669.51     79.72 o 
  -3   3   5     1373.19     1328.36     34.82 o 
  -2   3   5      637.43      646.00     20.24 o 
  -1   3   5      968.99      908.66     29.78 o 
   0   3   5     5326.26     5488.03    106.11 o 
   1   3   5     1465.90     1486.23     33.80 o 
   2   3   5     3697.39     3597.27     74.26 o 
   3   3   5     1277.02     1200.12     35.72 o 
   4   3   5      162.93      161.89     10.67 o 
   5   3   5      373.17      446.84     46.32 o 
   6   3   5       20.09       25.30     18.87 o 
   7   3   5       15.17       16.52     20.56 o 
  -9   4   5        7.87       10.31     17.58 o 
  -8   4   5      160.34      108.09     19.77 o 
  -7   4   5       33.63       28.56     10.11 o 
  -6   4   5      729.83      673.16     34.17 o 
  -5   4   5        1.63        1.96      5.44 o 
  -4   4   5       68.09       93.61     15.82 o 
  -3   4   5      150.92      186.60     23.30 o 
  -2   4   5      351.71      317.05     18.61 o 
  -1   4   5       81.27       80.50      7.38 o 
   0   4   5       22.55       47.39      5.73 o 
   1   4   5       68.44       94.19      7.77 o 
   2   4   5      487.17      472.02     16.30 o 
   3   4   5      753.37      726.39     24.24 o 
   4   4   5      883.46      859.94     65.15 o 
   5   4   5      558.79      558.03     51.81 o 
   6   4   5      105.25      181.79     33.74 o 
   7   4   5       60.85       52.92     25.44 o 
  -9   5   5        0.52        0.00     13.67 o 
  -8   5   5     1801.39     1708.57     64.04 o 
  -7   5   5      112.89      120.42     19.24 o 
  -6   5   5     1091.72     1105.46     36.76 o 
  -5   5   5      100.64      110.37     11.85 o 
  -4   5   5     1077.65     1235.26     50.98 o 
  -3   5   5      290.92      274.24     14.13 o 
  -2   5   5     2816.20     2688.22     58.60 o 
  -1   5   5     1327.75     1470.90     55.44 o 
   0   5   5     1174.36     1241.62     30.36 o 
   1   5   5     1621.88     1568.38     33.72 o 
   2   5   5        0.65       10.21      4.02 o 
   3   5   5      612.74      655.28     23.19 o 
   4   5   5     2922.17     2865.95     58.49 o 
   5   5   5      104.40       89.85     22.73 o 
   6   5   5       19.52       32.36     21.47 o 
   7   5   5      531.09      620.26     63.62 o 
  -9   6   5        8.62       27.90     15.49 o 
  -8   6   5      805.90      875.71     50.84 o 
  -7   6   5        7.64        8.42     10.96 o 
  -6   6   5     3668.98     3812.23     88.10 o 
  -5   6   5       19.43       31.66      7.70 o 
  -4   6   5      328.71      352.70     17.47 o 
  -3   6   5     2333.95     2287.86     71.59 o 
  -2   6   5      727.59      732.50     22.02 o 
  -1   6   5      239.73      236.58     16.39 o 
   0   6   5       69.59       94.49     13.35 o 
   1   6   5     3740.27     3727.30    102.38 o 
   2   6   5      793.72      787.65     20.29 o 
   3   6   5     3684.98     3508.33     77.49 o 
   4   6   5       56.44       64.87      6.73 o 
   5   6   5        0.32        0.00     12.23 o 
   6   6   5       14.24        0.00     17.65 o 
   7   6   5      184.83      190.92     38.28 o 
  -9   7   5       23.08       48.59     18.39 o 
  -8   7   5      130.62      128.83     20.77 o 
  -7   7   5       28.47       23.72     12.66 o 
  -6   7   5       57.39       74.73     14.94 o 
  -5   7   5      430.89      384.45     25.10 o 
  -4   7   5      653.86      668.37     23.91 o 
  -3   7   5      861.67      816.24     30.30 o 
  -2   7   5      721.78      750.92     77.91 o 
  -1   7   5       45.73       80.48     11.76 o 
   0   7   5     3281.15     3261.99     62.91 o 
   1   7   5      358.85      426.53     14.98 o 
   2   7   5      114.48      125.96      8.52 o 
   3   7   5      103.40      169.55     21.07 o 
   4   7   5      221.91      269.53     24.40 o 
   5   7   5      179.10      190.21     29.48 o 
   6   7   5      145.98      134.82     30.30 o 
  -8   8   5       69.20       96.37     19.86 o 
  -7   8   5       30.78       27.62     12.83 o 
  -6   8   5      474.10      450.06     36.51 o 
  -5   8   5      355.44      367.49     18.75 o 
  -4   8   5      493.60      491.93     20.68 o 
  -3   8   5     2154.58     2053.05     53.37 o 
  -2   8   5     3744.47     3737.95     86.45 o 
  -1   8   5     2063.98     2048.76     43.29 o 
   0   8   5     6684.04     6783.40    121.74 o 
   1   8   5      578.37      556.86     17.26 o 
   2   8   5      507.87      565.56     27.38 o 
   3   8   5       28.72       27.09      8.20 o 
   4   8   5      136.39      114.61     16.84 o 
   5   8   5       10.03        1.31     11.80 o 
   6   8   5      573.60      578.24     57.57 o 
  -8   9   5      117.86      170.42     58.37 o 
  -7   9   5        0.88       14.11     11.81 o 
  -6   9   5      430.93      439.95     44.63 o 
  -5   9   5     1253.73     1183.86     44.43 o 
  -4   9   5      345.84      381.27     18.63 o 
  -3   9   5      323.41      351.07     28.09 o 
  -2   9   5       11.36       10.91      6.91 o 
  -1   9   5     2188.42     2099.00     44.49 o 
   0   9   5      725.52      758.07     21.51 o 
   1   9   5       91.36      110.15     15.46 o 
   2   9   5        0.02        4.89      3.43 o 
   3   9   5      838.88      793.90     31.01 o 
   4   9   5     2816.27     2679.16     98.30 o 
   5   9   5      508.11      467.11     54.94 o 
   6   9   5       19.88       38.43     20.75 o 
  -8  10   5        9.84       12.20     15.17 o 
  -7  10   5        0.68       27.33     14.92 o 
  -6  10   5       19.94       39.24     19.07 o 
  -5  10   5      883.90      899.40     56.14 o 
  -4  10   5     2739.67     2654.38     67.36 o 
  -3  10   5       81.35       80.61      8.23 o 
  -2  10   5     2048.01     2047.86     44.41 o 
  -1  10   5      141.83      152.93     11.12 o 
   0  10   5     4553.17     4542.45     85.37 o 
   1  10   5      155.82      208.92     32.68 o 
   2  10   5      810.34      788.95     22.26 o 
   3  10   5        5.30       29.49     10.42 o 
   4  10   5      317.17      326.18     37.25 o 
   5  10   5       15.01        3.83     12.74 o 
   6  10   5      328.37      344.74     45.19 o 
  -8  11   5       52.18       77.84     21.64 o 
  -7  11   5      128.41       97.79     21.10 o 
  -6  11   5      332.70      330.61     32.72 o 
  -5  11   5       10.93        8.18     10.47 o 
  -4  11   5     3823.19     3654.34    109.15 o 
  -3  11   5      650.11      627.99     22.10 o 
  -2  11   5        3.93       15.64      4.13 o 
  -1  11   5     3670.15     3354.18     66.41 o 
   0  11   5     6505.58     6344.39    128.62 o 
   1  11   5      275.61      299.33     14.63 o 
   2  11   5      329.80      373.83     17.05 o 
   3  11   5     1028.75     1015.74     37.38 o 
   4  11   5      611.45      543.90     40.72 o 
   5  11   5      612.24      565.03     48.91 o 
   6  11   5       35.23       58.72     19.66 o 
  -8  12   5      161.31      172.38     45.95 o 
  -7  12   5       40.24       26.99     14.56 o 
  -6  12   5        2.54        5.12     18.16 o 
  -5  12   5      115.24      136.14     37.09 o 
  -4  12   5      761.59      851.10     97.70 o 
  -3  12   5      334.47      360.68     16.61 o 
  -2  12   5      436.87      490.73     19.04 o 
  -1  12   5      481.26      489.77     20.79 o 
   0  12   5      737.62      686.05     20.95 o 
   1  12   5      509.73      546.85     18.35 o 
   2  12   5      229.95      264.18     14.72 o 
   3  12   5       32.73       36.51      8.95 o 
   4  12   5      312.47      297.04     26.98 o 
   5  12   5       10.22       19.84     13.24 o 
   6  12   5       24.87        8.45     20.15 o 
  -8  13   5      276.83      301.55     36.85 o 
  -7  13   5      560.35      567.46     46.01 o 
  -6  13   5     1246.33     1240.81     94.49 o 
  -5  13   5     1573.46     1365.80     57.35 o 
  -4  13   5      409.59      366.34     30.39 o 
  -3  13   5        2.49       15.48      6.97 o 
  -2  13   5      382.72      421.22     18.01 o 
  -1  13   5      248.62      267.53     16.83 o 
   0  13   5     5060.20     4672.31     83.56 o 
   1  13   5     1927.53     1877.66     39.90 o 
   2  13   5     1237.04     1258.75     32.02 o 
   3  13   5     1493.25     1365.93     43.03 o 
   4  13   5      582.19      537.68     36.84 o 
   5  13   5       16.96       34.12     15.45 o 
   6  13   5       20.48       10.44     18.92 o 
  -8  14   5       79.78       99.17     24.89 o 
  -7  14   5      162.06      157.62     25.37 o 
  -6  14   5      145.71      127.14     22.44 o 
  -5  14   5       16.23       26.63     12.25 o 
  -4  14   5      209.91      189.69     21.66 o 
  -3  14   5      631.42      598.35     33.38 o 
  -2  14   5      581.37      600.32     37.27 o 
  -1  14   5      232.97      285.18     14.76 o 
   0  14   5     1418.36     1417.83     32.84 o 
   1  14   5     1685.07     1615.74     38.61 o 
   2  14   5     1010.23      938.76     30.41 o 
   3  14   5      259.15      329.14     22.12 o 
   4  14   5      173.72      133.07     21.90 o 
   5  14   5        9.58       38.51     30.20 o 
   6  14   5      172.60      152.01     31.26 o 
  -8  15   5       14.00       11.57     17.90 o 
  -7  15   5      145.06      149.21     25.82 o 
  -6  15   5       66.41       49.44     17.17 o 
  -5  15   5       38.81       29.76     16.90 o 
  -4  15   5      198.94      188.18     22.18 o 
  -3  15   5     1719.49     1513.00     60.82 o 
  -2  15   5      219.14      234.96     14.72 o 
  -1  15   5     1974.08     1924.35     41.67 o 
   0  15   5      959.98      995.43     26.37 o 
   1  15   5       11.80        6.71      7.50 o 
   2  15   5      149.40      205.76     16.34 o 
   3  15   5      540.43      519.37     29.02 o 
   4  15   5       25.11       23.55     13.13 o 
   5  15   5       78.65       76.62     23.46 o 
  -7  16   5        0.73        0.00     17.24 o 
  -6  16   5        0.04        9.21     12.83 o 
  -5  16   5       73.93      117.89     20.08 o 
  -4  16   5     1519.34     1513.07     59.62 o 
  -3  16   5      831.22      862.96     42.01 o 
  -2  16   5     2123.24     2034.37     49.32 o 
  -1  16   5     1575.83     1556.29     36.12 o 
   0  16   5     1064.71     1056.63     27.78 o 
   1  16   5      581.11      585.88     21.81 o 
   2  16   5       17.23       11.42      6.16 o 
   3  16   5      495.53      465.45     27.97 o 
   4  16   5      682.81      687.42     66.34 o 
   5  16   5      252.48      254.44     37.87 o 
  -7  17   5       69.50       83.64     22.61 o 
  -6  17   5        2.45       15.55     17.95 o 
  -5  17   5      157.27      175.26     24.56 o 
  -4  17   5      385.16      393.90     33.10 o 
  -3  17   5        3.82       24.92      9.30 o 
  -2  17   5       21.98       27.11      7.98 o 
  -1  17   5       14.44       90.39      9.75 o 
   0  17   5      872.58      864.66     26.59 o 
   1  17   5     1596.32     1558.42     38.93 o 
   2  17   5     2139.29     1979.33     50.29 o 
   3  17   5      417.42      404.44     29.08 o 
   4  17   5      251.25      226.95     42.41 o 
   5  17   5        3.51        0.00     17.65 o 
  -7  18   5      111.02       84.89     22.21 o 
  -6  18   5      134.49      105.21     22.29 o 
  -5  18   5      116.79      161.33     24.05 o 
  -4  18   5      641.02      617.62     60.97 o 
  -3  18   5       17.58       26.64     10.13 o 
  -2  18   5     1250.90     1212.97     42.26 o 
  -1  18   5      793.37      787.14     34.73 o 
   0  18   5       97.45      100.27     13.59 o 
   1  18   5      805.62      773.18     35.82 o 
   2  18   5     1432.73     1339.76     38.59 o 
   3  18   5        1.47        7.30      8.52 o 
   4  18   5       78.22       54.24     21.64 o 
   5  18   5       94.84       71.05     25.11 o 
  -7  19   5        5.54       19.53     41.73 o 
  -6  19   5        8.98       20.57     16.11 o 
  -5  19   5      467.19      508.81     63.88 o 
  -4  19   5      540.54      592.16     66.56 o 
  -3  19   5      303.84      321.10     25.76 o 
  -2  19   5      786.46      780.04     32.78 o 
  -1  19   5       41.70       44.64      9.88 o 
   0  19   5        0.05        0.00      5.12 o 
   1  19   5     2260.09     2191.10     54.61 o 
   2  19   5      337.22      398.66     30.34 o 
   3  19   5       99.40      133.82     28.02 o 
   4  19   5      236.03      171.18     30.68 o 
   5  19   5       11.57        2.08     17.65 o 
  -6  20   5       69.26       88.02     22.37 o 
  -5  20   5       81.55       94.97     26.71 o 
  -4  20   5      128.87      141.98     21.94 o 
  -3  20   5      439.72      483.35     31.60 o 
  -2  20   5      452.19      423.08     28.47 o 
  -1  20   5      457.46      467.51     26.00 o 
   0  20   5      251.25      284.67     17.86 o 
   1  20   5     1019.69     1010.48     32.79 o 
   2  20   5        0.98       21.07      7.54 o 
   3  20   5      249.34      291.13     29.33 o 
   4  20   5      472.46      468.81     48.73 o 
  -6  21   5       75.69       54.49     23.02 o 
  -5  21   5       46.72       59.02     18.31 o 
  -4  21   5     1274.16     1277.65     58.92 o 
  -3  21   5       35.35       56.17     13.75 o 
  -2  21   5       11.55       12.70      8.28 o 
  -1  21   5       54.84       85.82     12.52 o 
   0  21   5      206.66      229.20     19.87 o 
   1  21   5        5.87        7.94      6.52 o 
   2  21   5      181.05      207.34     16.96 o 
   3  21   5        6.51       10.15     11.43 o 
   4  21   5       96.31       72.66     23.25 o 
  -6  22   5        0.37       15.92     22.50 o 
  -5  22   5      385.43      410.37     38.84 o 
  -4  22   5       61.48       57.05     19.40 o 
  -3  22   5        4.20       20.90     11.01 o 
  -2  22   5     1355.84     1352.88     50.77 o 
  -1  22   5      236.60      219.20     20.12 o 
   0  22   5      919.04      942.49     36.06 o 
   1  22   5       24.95       63.46     12.02 o 
   2  22   5       46.38       60.32     13.66 o 
   3  22   5        8.99       44.09     22.81 o 
   4  22   5      919.70     1150.20    126.86 o 
  -5  23   5        2.14        0.00     13.38 o 
  -4  23   5       39.79       32.30     15.74 o 
  -3  23   5      438.67      461.30     45.17 o 
  -2  23   5      861.08      864.86     41.54 o 
  -1  23   5      266.97      238.17     21.96 o 
   0  23   5       69.17       77.36     13.16 o 
   1  23   5       64.71       94.87     13.20 o 
   2  23   5       44.11       73.67     13.95 o 
   3  23   5       53.41       73.89     18.33 o 
  -5  24   5        5.70        7.01     14.78 o 
  -4  24   5     1128.58     1256.27     60.99 o 
  -3  24   5       10.35       21.81     11.33 o 
  -2  24   5      192.02      169.69     26.35 o 
  -1  24   5      155.58      183.22     24.48 o 
   0  24   5      162.56      158.40     17.62 o 
   1  24   5        0.43        7.34     10.30 o 
   2  24   5       58.62       67.73     14.25 o 
   3  24   5      410.83      441.24    107.40 o 
  -5  25   5       46.42       72.78     21.81 o 
  -4  25   5     1123.81     1152.33     75.79 o 
  -3  25   5       40.84       54.26     15.17 o 
  -2  25   5       12.06        1.00      9.40 o 
  -1  25   5       18.18       42.66     13.29 o 
   0  25   5      322.19      324.33     24.83 o 
   1  25   5       57.37       67.08     16.13 o 
   2  25   5        0.01       24.63     12.00 o 
   3  25   5      110.50      119.31     21.83 o 
  -4  26   5      223.07      177.26     51.77 o 
  -3  26   5      647.16      718.85     43.33 o 
  -2  26   5       86.92       78.56     16.05 o 
  -1  26   5      208.94      212.99     21.97 o 
   0  26   5        0.25        0.04     11.22 o 
   1  26   5      140.46      129.25     21.26 o 
   2  26   5        0.03       19.11     15.80 o 
  -3  27   5     1038.89     1033.74     50.79 o 
  -2  27   5      455.03      471.47     34.57 o 
  -1  27   5       88.56       83.92     15.44 o 
   0  27   5      983.27      961.33     51.39 o 
   1  27   5       65.20       89.24     18.42 o 
  -2  28   5      130.99      145.40     19.69 o 
  -1  28   5        0.03        0.00     12.72 o 
   0  28   5       66.69       84.48     20.43 o 
  -9   0   6        7.06        9.31     22.65 o 
  -8   0   6        8.59        8.86     13.83 o 
  -7   0   6      528.09      532.65     95.06 o 
  -6   0   6      802.22      722.15     46.91 o 
  -5   0   6        5.81        4.87     13.63 o 
  -4   0   6      825.24      816.33     49.23 o 
  -3   0   6      125.51      106.23     15.58 o 
  -2   0   6     9259.44     9497.61    285.20 o 
  -1   0   6    16337.16    15909.87    462.54 o 
   0   0   6      363.24      398.41     18.93 o 
   1   0   6       11.56        0.00      5.30 o 
   2   0   6        1.23        1.92      8.71 o 
   3   0   6       40.89       59.08     21.20 o 
   4   0   6        1.45        2.27     18.18 o 
   5   0   6        9.97       25.75     24.99 o 
   6   0   6      139.36      101.49     38.62 o 
  -9   1   6       18.89        8.27     15.81 o 
  -8   1   6      299.76      271.51     28.40 o 
  -7   1   6       47.50       58.46     17.10 o 
  -6   1   6       10.82       11.33     15.15 o 
  -5   1   6        0.00        0.00      5.44 o 
  -4   1   6      730.81      716.55     28.82 o 
  -3   1   6      455.55      425.21     20.02 o 
  -2   1   6      299.52      277.12     16.87 o 
  -1   1   6      771.25      804.43     34.78 o 
   0   1   6      673.58      727.68     19.47 o 
   1   1   6     2150.35     1945.60     52.03 o 
   2   1   6       88.65       81.15     12.11 o 
   3   1   6      380.39      386.77     28.50 o 
   4   1   6      161.36      123.81     31.81 o 
   5   1   6      143.13      153.10     28.69 o 
   6   1   6       42.81       24.76     21.96 o 
  -9   2   6       76.54       76.84     24.42 o 
  -8   2   6       18.45       28.98     14.38 o 
  -7   2   6        8.16       10.07      8.92 o 
  -6   2   6     2885.79     2886.56     72.04 o 
  -5   2   6      417.65      360.66     23.31 o 
  -4   2   6     1348.73     1389.47     42.53 o 
  -3   2   6     2275.98     2258.28     76.47 o 
  -2   2   6     6405.29     6482.52    127.98 o 
  -1   2   6      524.72      506.24     18.21 o 
   0   2   6      722.93      735.04     62.53 o 
   1   2   6     1177.45     1115.64     25.15 o 
   2   2   6       13.78        7.87      6.00 o 
   3   2   6     3567.88     3208.54     92.04 o 
   4   2   6      646.68      640.76     52.48 o 
   5   2   6       28.70       65.50     22.92 o 
   6   2   6        2.06        0.00     23.10 o 
  -9   3   6      103.30      111.89     25.47 o 
  -8   3   6       87.49       99.17     18.93 o 
  -7   3   6        4.65        1.55     10.61 o 
  -6   3   6     1158.80     1154.97     38.33 o 
  -5   3   6       31.48       31.92      8.33 o 
  -4   3   6      574.86      601.36     24.15 o 
  -3   3   6      559.44      539.38     21.45 o 
  -2   3   6     2936.50     2785.18     61.76 o 
  -1   3   6       17.80       21.28      4.96 o 
   0   3   6     4189.33     4054.86    138.51 o 
   1   3   6      612.74      655.04     31.73 o 
   2   3   6     2898.67     2898.92     73.00 o 
   3   3   6      261.43      276.89     22.06 o 
   4   3   6       21.94       15.90     13.39 o 
   5   3   6      154.63      173.19     37.11 o 
   6   3   6      112.75      135.31     31.92 o 
  -9   4   6        0.22        1.48     13.46 o 
  -8   4   6      179.39      238.55     27.24 o 
  -7   4   6       25.13       42.55     13.50 o 
  -6   4   6      327.56      343.32     22.75 o 
  -5   4   6      249.22      235.23     17.41 o 
  -4   4   6      334.11      359.30     18.41 o 
  -3   4   6        5.16       25.68      5.70 o 
  -2   4   6     1805.50     1757.41     42.73 o 
  -1   4   6      928.62      946.29     26.48 o 
   0   4   6       68.67       58.63      7.07 o 
   1   4   6     2427.74     2348.13     51.24 o 
   2   4   6      198.29      211.25     16.68 o 
   3   4   6      719.87      706.42     56.54 o 
   4   4   6      217.71      196.71     29.00 o 
   5   4   6      181.35      167.31     30.40 o 
   6   4   6       24.50        0.00     20.83 o 
  -9   5   6       48.91       69.65     19.98 o 
  -8   5   6       51.94       98.27     20.38 o 
  -7   5   6       53.26       61.28     14.52 o 
  -6   5   6        0.23        0.00      6.45 o 
  -5   5   6       47.78       54.35      9.18 o 
  -4   5   6      193.89      270.38     16.87 o 
  -3   5   6      866.40      821.58     25.97 o 
  -2   5   6      438.24      415.97     17.62 o 
  -1   5   6      914.27      929.53     29.08 o 
   0   5   6     3699.21     3585.79     74.43 o 
   1   5   6     1650.81     1644.34     50.93 o 
   2   5   6      660.54      681.93     27.31 o 
   3   5   6        3.35       17.24     13.17 o 
   4   5   6      121.88      168.93     19.28 o 
   5   5   6       27.02       21.45     16.58 o 
   6   5   6       15.11        4.37     18.73 o 
  -8   6   6      150.34      141.41     40.12 o 
  -7   6   6      160.05      186.66     22.44 o 
  -6   6   6      465.22      497.72     33.70 o 
  -5   6   6        0.53       86.46     19.75 o 
  -4   6   6     2450.86     2406.99     58.03 o 
  -3   6   6       11.42       13.36      7.07 o 
  -2   6   6       11.97      200.00     30.16 o 
  -1   6   6     2403.36     2308.83     57.87 o 
   0   6   6       41.01       48.82     11.21 o 
   1   6   6       19.41       77.35      7.53 o 
   2   6   6     2769.92     2816.34     72.16 o 
   3   6   6        1.74       54.61     17.87 o 
   4   6   6      395.48      400.49     29.61 o 
   5   6   6      566.88      577.34     54.56 o 
   6   6   6       35.43       50.53     25.56 o 
  -8   7   6     1597.75     1504.06     60.54 o 
  -7   7   6        8.84       14.15     15.70 o 
  -6   7   6     1441.21     1316.70     50.44 o 
  -5   7   6      402.04      392.53     30.80 o 
  -4   7   6     1729.67     1677.88     44.31 o 
  -3   7   6      589.66      575.65     21.75 o 
  -2   7   6     4024.26     3953.26     92.02 o 
  -1   7   6     2196.38     2037.14     47.57 o 
   0   7   6       15.59       31.85      6.40 o 
   1   7   6     3350.82     3191.86     63.28 o 
   2   7   6       25.50       36.00     13.78 o 
   3   7   6     2279.19     2250.67     71.59 o 
   4   7   6     1341.41     1265.83     50.36 o 
   5   7   6      850.66      864.69     68.58 o 
   6   7   6      259.63      249.46     40.84 o 
  -8   8   6      187.61      146.29     23.32 o 
  -7   8   6      195.30      209.53     25.01 o 
  -6   8   6        8.36       31.05     12.06 o 
  -5   8   6      120.55      134.60     12.38 o 
  -4   8   6     2146.25     2120.09     52.67 o 
  -3   8   6     1165.68     1069.22     33.66 o 
  -2   8   6     1348.51     1382.26     39.82 o 
  -1   8   6       69.25      103.76     11.28 o 
   0   8   6       83.16      101.49      9.92 o 
   1   8   6      864.03      790.21     22.63 o 
   2   8   6     6112.89     5958.56    164.44 o 
   3   8   6      527.46      547.86     32.05 o 
   4   8   6      216.83      217.79     27.77 o 
   5   8   6      306.88      269.74     37.41 o 
   6   8   6       50.62       50.65     24.36 o 
  -8   9   6     1146.02     1125.60     61.00 o 
  -7   9   6       99.11      108.14     19.02 o 
  -6   9   6       22.59       30.37     12.81 o 
  -5   9   6        0.05       13.35     10.17 o 
  -4   9   6       21.33       41.20      7.70 o 
  -3   9   6        0.08       18.32      5.53 o 
  -2   9   6      258.94      292.39     18.06 o 
  -1   9   6       49.76       39.47      7.13 o 
   0   9   6      188.75      208.05     14.68 o 
   1   9   6      937.98      939.55     25.51 o 
   2   9   6      294.71      347.99     23.60 o 
   3   9   6        0.23       26.57     10.11 o 
   4   9   6      737.26      815.01     43.25 o 
   5   9   6        1.16        0.00     15.26 o 
   6   9   6       58.70       59.81     23.72 o 
  -8  10   6     1131.83     1144.31     93.03 o 
  -7  10   6       35.02       71.17     19.04 o 
  -6  10   6       65.75       28.05     13.45 o 
  -5  10   6      234.76      233.56     31.71 o 
  -4  10   6     1746.27     1787.71     50.54 o 
  -3  10   6      266.49      268.72     17.51 o 
  -2  10   6      288.41      356.62     46.65 o 
  -1  10   6      930.29      895.96     25.14 o 
   0  10   6      175.36      180.26     12.24 o 
   1  10   6     1041.61      983.96     26.81 o 
   2  10   6      607.87      525.94     30.83 o 
   3  10   6       42.51       44.27     11.93 o 
   4  10   6       35.13       21.11     11.64 o 
   5  10   6        8.54        2.05     12.19 o 
   6  10   6        8.77       29.75     22.41 o 
  -8  11   6       12.93        0.00     15.67 o 
  -7  11   6        0.00       12.25     14.48 o 
  -6  11   6      581.15      635.17     46.70 o 
  -5  11   6       20.98       28.62     12.36 o 
  -4  11   6     1194.50     1204.47     62.61 o 
  -3  11   6      290.79      334.02     16.97 o 
  -2  11   6     2278.22     2281.03     54.34 o 
  -1  11   6        1.05        6.90      4.43 o 
   0  11   6     4543.89     4393.61     85.12 o 
   1  11   6      186.28      242.92     35.39 o 
   2  11   6        4.74        4.54      6.62 o 
   3  11   6       17.93       89.26     14.78 o 
   4  11   6      531.63      524.72     37.24 o 
   5  11   6      159.72      161.28     22.78 o 
  -8  12   6        1.75        1.00     16.09 o 
  -7  12   6      156.96      150.13     25.81 o 
  -6  12   6      730.37      817.05     53.50 o 
  -5  12   6      278.29      237.97     44.85 o 
  -4  12   6     1044.13     1063.83     46.73 o 
  -3  12   6      539.95      541.72     30.94 o 
  -2  12   6      281.25      285.77     16.07 o 
  -1  12   6      735.41      755.83     23.37 o 
   0  12   6     1902.80     1833.18     42.41 o 
   1  12   6      832.25      910.46     32.18 o 
   2  12   6      370.00      385.71     22.88 o 
   3  12   6     2209.00     2086.76     69.97 o 
   4  12   6       30.63       33.46     12.66 o 
   5  12   6      544.70      562.20     49.75 o 
  -8  13   6       58.93       68.07     22.57 o 
  -7  13   6      180.71      193.96     47.32 o 
  -6  13   6       15.23       24.32     13.78 o 
  -5  13   6       27.93       34.86     13.26 o 
  -4  13   6      648.63      751.80     68.44 o 
  -3  13   6      150.37      136.32     18.43 o 
  -2  13   6     2405.49     2401.80     53.10 o 
  -1  13   6      148.08      210.88     14.05 o 
   0  13   6      605.01      579.87     21.39 o 
   1  13   6       21.01       23.65      6.57 o 
   2  13   6      203.94      209.50     17.19 o 
   3  13   6       54.26       76.26     14.34 o 
   4  13   6      466.94      430.88     41.79 o 
   5  13   6        0.09        9.41     13.01 o 
  -8  14   6       65.58       78.13     22.98 o 
  -7  14   6       37.92       51.83     17.71 o 
  -6  14   6      106.20      148.00     39.35 o 
  -5  14   6      283.96      259.41     36.86 o 
  -4  14   6      572.84      588.20    127.53 o 
  -3  14   6        0.00        8.42      8.19 o 
  -2  14   6      469.65      479.47     20.94 o 
  -1  14   6      385.42      558.45     49.98 o 
   0  14   6        4.11       20.36      7.73 o 
   1  14   6     1511.15     1451.10     36.74 o 
   2  14   6      683.32      687.35     28.60 o 
   3  14   6      158.36      178.55     20.77 o 
   4  14   6      360.19      361.69     32.51 o 
   5  14   6       41.55       57.38     17.21 o 
  -7  15   6        1.78       13.10     15.59 o 
  -6  15   6        7.29       35.22     15.98 o 
  -5  15   6      589.68      576.11     56.83 o 
  -4  15   6     1890.96     1920.83     70.46 o 
  -3  15   6       44.92       48.33     18.35 o 
  -2  15   6      146.96      165.23     12.96 o 
  -1  15   6      334.97      353.02     18.51 o 
   0  15   6      215.85      241.80     15.48 o 
   1  15   6        7.58       51.82      8.82 o 
   2  15   6      281.76      276.12     20.58 o 
   3  15   6      312.02      309.37     27.79 o 
   4  15   6       42.50       44.34     14.03 o 
   5  15   6       24.94       30.32     19.44 o 
  -7  16   6      174.29      179.40     29.25 o 
  -6  16   6      237.26      242.75     45.62 o 
  -5  16   6      199.02      166.95     28.10 o 
  -4  16   6       28.85       13.31      9.91 o 
  -3  16   6     1282.29     1257.98     51.36 o 
  -2  16   6     4826.02     4698.20    115.04 o 
  -1  16   6       37.06       40.15      7.35 o 
   0  16   6     1660.22     1557.78     39.34 o 
   1  16   6      134.68      160.40     14.03 o 
   2  16   6      366.61      446.78     34.87 o 
   3  16   6       23.71       44.46     13.55 o 
   4  16   6       47.38       58.80     15.87 o 
   5  16   6        6.10       26.71     20.83 o 
  -7  17   6       64.54       71.77     20.45 o 
  -6  17   6       15.24       18.40     14.61 o 
  -5  17   6       64.86       73.90     17.91 o 
  -4  17   6       17.48       21.29     12.26 o 
  -3  17   6     2893.79     2650.11     86.83 o 
  -2  17   6      209.19      172.69     17.89 o 
  -1  17   6        6.34        7.21      5.90 o 
   0  17   6      472.27      465.15     22.68 o 
   1  17   6      840.49      826.45     29.09 o 
   2  17   6      890.96      919.94     35.68 o 
   3  17   6      237.63      191.05     22.52 o 
   4  17   6       31.90       29.43     14.86 o 
  -7  18   6       59.28       81.15     22.88 o 
  -6  18   6      201.66      187.31     39.58 o 
  -5  18   6        8.31       17.17     13.22 o 
  -4  18   6      104.66      119.99     28.28 o 
  -3  18   6      256.04      309.51     39.93 o 
  -2  18   6      445.61      459.11     29.34 o 
  -1  18   6      157.68      203.26     17.04 o 
   0  18   6       58.33       73.94     10.02 o 
   1  18   6       77.06       80.00     14.21 o 
   2  18   6      304.12      301.69     22.62 o 
   3  18   6      355.81      306.47     35.10 o 
   4  18   6       11.55       25.23     17.78 o 
  -6  19   6        0.76        0.00     13.11 o 
  -5  19   6       19.85       17.87     12.91 o 
  -4  19   6      237.54      228.07     26.28 o 
  -3  19   6       16.11       17.43     10.04 o 
  -2  19   6      291.29      281.92     23.32 o 
  -1  19   6       43.17       51.77     10.13 o 
   0  19   6       93.83      118.23     13.48 o 
   1  19   6       12.88       10.67      7.42 o 
   2  19   6      115.56      129.33     15.29 o 
   3  19   6        8.34       10.86     10.64 o 
   4  19   6       80.80       92.81     24.80 o 
  -6  20   6        7.24        5.78     14.55 o 
  -5  20   6       52.00       96.40     19.61 o 
  -4  20   6       82.15       86.33     20.89 o 
  -3  20   6        0.81        4.60      9.08 o 
  -2  20   6      241.79      202.13     20.41 o 
  -1  20   6     1883.17     1807.98     60.00 o 
   0  20   6       69.06       45.39     10.70 o 
   1  20   6      481.23      524.04     27.24 o 
   2  20   6       87.92       67.83     13.88 o 
   3  20   6       75.85       86.24     23.46 o 
   4  20   6        2.71        0.57     16.63 o 
  -6  21   6        9.68        0.00     15.22 o 
  -5  21   6     1471.41     1334.26     61.60 o 
  -4  21   6       32.30       42.78     15.72 o 
  -3  21   6      336.91      323.28     27.19 o 
  -2  21   6      728.95      752.19     36.49 o 
  -1  21   6        1.52        9.89      8.41 o 
   0  21   6     1163.64     1125.05     40.89 o 
   1  21   6      371.02      375.80     23.65 o 
   2  21   6      347.79      371.09     26.89 o 
   3  21   6      149.96      144.12     56.05 o 
  -5  22   6       85.60       94.91     22.01 o 
  -4  22   6       26.83       14.57     14.25 o 
  -3  22   6        3.50       33.29     12.28 o 
  -2  22   6      245.29      263.35     28.14 o 
  -1  22   6     1190.17     1130.36     42.69 o 
   0  22   6      144.84      173.56     18.50 o 
   1  22   6      315.53      406.24     35.78 o 
   2  22   6      504.36      489.19     44.83 o 
   3  22   6      261.52      311.41     43.55 o 
  -5  23   6      140.55      130.88     23.72 o 
  -4  23   6      113.06       82.89     20.00 o 
  -3  23   6       88.17       73.67     15.59 o 
  -2  23   6      104.23       96.69     15.92 o 
  -1  23   6        2.14        6.69      8.46 o 
   0  23   6      831.12      882.61     52.26 o 
   1  23   6       27.51       56.75     12.23 o 
   2  23   6      330.71      353.13     32.92 o 
   3  23   6       11.01       31.99     20.04 o 
  -5  24   6      189.07      204.23     30.45 o 
  -4  24   6       89.62       94.77     20.88 o 
  -3  24   6      596.95      597.73     39.02 o 
  -2  24   6      429.15      416.36     31.14 o 
  -1  24   6      198.65      190.05     20.87 o 
   0  24   6      329.08      333.53     26.05 o 
   1  24   6      115.88      106.92     15.32 o 
   2  24   6      554.90      600.02     76.11 o 
  -4  25   6       41.24       20.22     19.94 o 
  -3  25   6     1357.51     1266.17     52.66 o 
  -2  25   6       62.92       50.30     14.10 o 
  -1  25   6       39.99       55.67     13.97 o 
   0  25   6        0.20       10.52      9.74 o 
   1  25   6      507.55      638.51     44.68 o 
   2  25   6       35.32       41.30     23.86 o 
  -3  26   6      158.77      166.39     22.94 o 
  -2  26   6       37.91       52.09     14.89 o 
  -1  26   6     1116.50     1042.73     44.55 o 
   0  26   6      453.92      420.79     30.42 o 
   1  26   6       81.44      156.24     23.50 o 
  -2  27   6        0.19       20.36     19.54 o 
  -1  27   6       98.63       82.53     16.02 o 
   0  27   6      165.20      141.08     40.39 o 
  -8   1   7      151.72      154.05     22.62 o 
  -7   1   7       12.06       20.42      9.45 o 
  -6   1   7       31.07       25.80      9.95 o 
  -5   1   7      391.59      369.84     24.27 o 
  -4   1   7      478.61      577.52     25.77 o 
  -3   1   7     3154.08     3166.30     78.74 o 
  -2   1   7     1065.87     1068.28     30.83 o 
  -1   1   7       80.52       86.36      9.28 o 
   0   1   7      329.57      339.78     15.39 o 
   1   1   7      971.37      962.73     45.79 o 
   2   1   7       12.88        6.31     10.44 o 
   3   1   7     1490.67     1434.31    135.95 o 
   4   1   7       26.83       11.23     40.89 o 
   5   1   7      201.23      179.81     33.00 o 
  -8   2   7       21.58       30.59     14.36 o 
  -7   2   7        9.64       13.80      8.62 o 
  -6   2   7       59.82       56.11     13.09 o 
  -5   2   7        7.94        8.40      6.97 o 
  -4   2   7       80.53      103.66     21.54 o 
  -3   2   7        4.59       31.06     15.09 o 
  -2   2   7        1.72        3.88      4.77 o 
  -1   2   7      142.73      115.63     10.73 o 
   0   2   7     1074.85     1018.33     35.86 o 
   1   2   7     1483.32     1458.87     61.05 o 
   2   2   7        5.87        4.00      9.51 o 
   3   2   7       30.61       36.50     29.92 o 
   4   2   7      783.60      665.14     56.81 o 
   5   2   7      641.98      631.07     83.69 o 
  -8   3   7       59.58       49.05     16.20 o 
  -7   3   7      207.09      231.32     25.64 o 
  -6   3   7      104.67      119.54     14.18 o 
  -5   3   7      116.21      116.01     12.69 o 
  -4   3   7     3774.55     3941.98     87.59 o 
  -3   3   7     1343.05     1248.51     35.67 o 
  -2   3   7     1107.90     1109.83     31.66 o 
  -1   3   7     1742.54     1686.34     41.67 o 
   0   3   7      267.38      292.77     17.60 o 
   1   3   7      476.64      543.80     53.39 o 
   2   3   7       69.14       88.05     15.84 o 
   3   3   7      242.29      270.76     32.31 o 
   4   3   7      181.67      112.28     24.69 o 
   5   3   7      298.46      347.73     48.48 o 
  -8   4   7       17.63       18.14     14.39 o 
  -7   4   7      110.24      103.61     18.33 o 
  -6   4   7      263.60      285.11     20.96 o 
  -5   4   7      103.52       89.25     11.77 o 
  -4   4   7      659.73      739.34     31.90 o 
  -3   4   7      116.82      159.57     18.43 o 
  -2   4   7       11.01        7.47      4.43 o 
  -1   4   7      614.68      624.17     21.42 o 
   0   4   7      339.22      348.11     21.75 o 
   1   4   7       68.30       90.42     12.79 o 
   2   4   7      822.39      797.35     35.05 o 
   3   4   7      380.78      386.46     28.85 o 
   4   4   7       15.43       32.42     29.53 o 
   5   4   7       69.89       57.58     23.01 o 
  -8   5   7        8.85       41.53     16.20 o 
  -7   5   7      301.42      266.08     27.72 o 
  -6   5   7      508.97      483.88     25.55 o 
  -5   5   7      816.59      799.97     30.96 o 
  -4   5   7      118.14      142.86     15.18 o 
  -3   5   7       56.76       73.39     10.06 o 
  -2   5   7     2973.40     3037.36     67.79 o 
  -1   5   7      508.94      558.20     22.85 o 
   0   5   7     2906.41     2853.07     69.80 o 
   1   5   7     3049.48     2909.17     65.43 o 
   2   5   7       16.55       30.91     18.96 o 
   3   5   7        3.35       19.99     10.38 o 
   4   5   7      391.62      325.89     39.10 o 
   5   5   7       15.06       50.35     21.64 o 
  -8   6   7      293.69      417.79     36.09 o 
  -7   6   7       40.18       32.66     14.36 o 
  -6   6   7       53.19       49.70     13.29 o 
  -5   6   7      571.60      589.60     26.40 o 
  -4   6   7     2074.08     2172.64     54.84 o 
  -3   6   7      694.72      673.86     25.55 o 
  -2   6   7       10.73        8.19      7.38 o 
  -1   6   7      643.28      622.96     23.90 o 
   0   6   7      847.32      823.66     25.62 o 
   1   6   7     3073.32     2894.89     65.55 o 
   2   6   7      664.23      617.28     34.00 o 
   3   6   7       17.75       35.90     11.80 o 
   4   6   7      407.82      404.30     43.91 o 
   5   6   7      841.98      886.46     70.67 o 
  -8   7   7      109.79      217.76     35.86 o 
  -7   7   7      110.60      121.86     20.66 o 
  -6   7   7       24.59       16.37     11.04 o 
  -5   7   7       15.12       35.91      8.30 o 
  -4   7   7      165.36      190.88     14.84 o 
  -3   7   7      467.36      448.42     21.11 o 
  -2   7   7      612.48      600.72     34.98 o 
  -1   7   7      349.43      398.29     30.72 o 
   0   7   7     1750.38     1719.35     39.93 o 
   1   7   7        0.63       39.26      8.44 o 
   2   7   7       41.48       41.80     11.15 o 
   3   7   7       63.01       68.20     13.84 o 
   4   7   7      119.67      101.98     25.23 o 
   5   7   7        5.33       38.84     21.11 o 
  -8   8   7      780.75      796.79     60.79 o 
  -7   8   7      172.26      203.57     24.82 o 
  -6   8   7       96.36       96.11     17.90 o 
  -5   8   7      360.25      351.60     28.16 o 
  -4   8   7       18.10       20.40      6.74 o 
  -3   8   7        0.03        1.09      5.17 o 
  -2   8   7       63.23       56.87      9.13 o 
  -1   8   7       42.68       59.34      8.89 o 
   0   8   7     1251.78     1213.26     31.41 o 
   1   8   7     2927.09     2875.79     66.10 o 
   2   8   7      328.50      334.58     26.19 o 
   3   8   7       36.83       36.56     11.79 o 
   4   8   7      259.59      185.64     30.94 o 
   5   8   7       70.82       93.42     35.22 o 
  -8   9   7       97.51      116.32     42.41 o 
  -7   9   7       71.71       60.35     17.33 o 
  -6   9   7        5.77        5.16      9.73 o 
  -5   9   7        7.11       20.74     10.25 o 
  -4   9   7      630.60      668.37     28.09 o 
  -3   9   7       15.45       11.09      6.08 o 
  -2   9   7     1526.33     1439.84     42.99 o 
  -1   9   7       13.20       29.56      6.62 o 
   0   9   7       12.83       14.20      5.95 o 
   1   9   7     2909.55     2762.52     64.49 o 
   2   9   7        2.05        0.00      8.13 o 
   3   9   7       72.84       86.40     15.38 o 
   4   9   7      326.64      342.85     30.70 o 
   5   9   7       66.38       64.62     24.69 o 
  -8  10   7        7.97       13.84     15.62 o 
  -7  10   7        6.21        0.00     13.80 o 
  -6  10   7        7.61        3.39     11.61 o 
  -5  10   7      118.53       96.52     20.10 o 
  -4  10   7     1012.88      988.69     46.76 o 
  -3  10   7      153.46      151.98     14.14 o 
  -2  10   7     3084.11     2941.25     67.96 o 
  -1  10   7     1329.16     1350.39     34.72 o 
   0  10   7     3041.24     2789.17     59.20 o 
   1  10   7      404.14      413.63     21.99 o 
   2  10   7       19.52       21.72     10.44 o 
   3  10   7      127.16      163.86     20.86 o 
   4  10   7      266.41      289.51     28.77 o 
   5  10   7      135.39      119.86     29.09 o 
  -8  11   7       47.97       73.79     22.15 o 
  -7  11   7      554.00      522.82     44.67 o 
  -6  11   7       46.98       54.81     16.42 o 
  -5  11   7       90.93       76.65     25.14 o 
  -4  11   7      344.37      334.40     29.49 o 
  -3  11   7     1142.11     1066.16     36.30 o 
  -2  11   7     1380.67     1379.92     38.84 o 
  -1  11   7     5982.58     5643.86    107.48 o 
   0  11   7        3.46        3.73      5.48 o 
   1  11   7        7.68        1.04      6.47 o 
   2  11   7      912.52      948.20     51.60 o 
   3  11   7        1.97        9.44     11.69 o 
   4  11   7      438.61      317.88     30.49 o 
   5  11   7       23.08       22.30     21.29 o 
  -8  12   7        9.44       13.93     16.50 o 
  -7  12   7        0.00       23.35     16.28 o 
  -6  12   7      714.06      665.15     47.93 o 
  -5  12   7      115.67      118.03     21.45 o 
  -4  12   7     1014.74      931.15     45.97 o 
  -3  12   7       66.63       97.62     19.35 o 
  -2  12   7      111.15      120.63     12.14 o 
  -1  12   7      326.72      384.30     19.62 o 
   0  12   7      251.18      269.55     16.31 o 
   1  12   7      289.59      280.52     33.45 o 
   2  12   7      146.56      180.04     20.21 o 
   3  12   7      323.33      359.73     30.63 o 
   4  12   7       57.96       41.77     16.39 o 
   5  12   7      451.40      460.46     51.82 o 
  -7  13   7       46.12       46.32     17.94 o 
  -6  13   7      328.92      407.90     38.07 o 
  -5  13   7        0.01       10.20     11.41 o 
  -4  13   7       21.70       35.96     12.83 o 
  -3  13   7     1782.92     1753.82     63.91 o 
  -2  13   7       39.21       64.68     12.68 o 
  -1  13   7     1888.10     1794.41     43.62 o 
   0  13   7      993.38      968.16     28.73 o 
   1  13   7      485.00      491.76     27.58 o 
   2  13   7     1080.82     1080.11     66.07 o 
   3  13   7     1103.43     1192.42     52.54 o 
   4  13   7       94.78      108.85     20.93 o 
  -7  14   7       10.63       12.53     24.90 o 
  -6  14   7     1013.85     1003.95     62.76 o 
  -5  14   7      188.38      173.98     24.61 o 
  -4  14   7      330.66      373.13     60.82 o 
  -3  14   7       93.20      125.83     22.69 o 
  -2  14   7      561.26      592.81     26.12 o 
  -1  14   7        0.03        0.46      5.02 o 
   0  14   7      161.18      161.37     13.36 o 
   1  14   7      198.52      211.35     18.47 o 
   2  14   7        0.01        0.00      8.13 o 
   3  14   7      133.94      116.47     18.71 o 
   4  14   7      102.09       77.90     17.99 o 
  -7  15   7       32.04       50.39     19.61 o 
  -6  15   7        4.50       31.36     14.82 o 
  -5  15   7        3.13       14.21     13.18 o 
  -4  15   7      766.67      767.09     44.60 o 
  -3  15   7       48.68       60.12     13.95 o 
  -2  15   7      194.97      193.40     21.94 o 
  -1  15   7      470.66      448.36     22.35 o 
   0  15   7     2477.05     2371.27     60.18 o 
   1  15   7      320.30      334.13     23.25 o 
   2  15   7      509.44      535.54     36.16 o 
   3  15   7        3.08        4.78     10.19 o 
   4  15   7       97.92       98.36     20.20 o 
  -7  16   7       91.72      129.96     28.28 o 
  -6  16   7      206.08      185.29     27.36 o 
  -5  16   7        8.20       27.18     13.19 o 
  -4  16   7      130.91      149.47     28.62 o 
  -3  16   7      482.90      457.75     38.49 o 
  -2  16   7      254.80      243.55     21.22 o 
  -1  16   7       30.48       32.30      8.08 o 
   0  16   7      706.03      691.19     29.79 o 
   1  16   7      518.84      561.18     30.95 o 
   2  16   7       75.10       80.33     19.83 o 
   3  16   7       19.16       11.29     11.30 o 
   4  16   7       89.62       64.48     17.53 o 
  -7  17   7        0.45        0.00     15.36 o 
  -6  17   7      134.37      131.63     23.70 o 
  -5  17   7      360.98      382.22     35.57 o 
  -4  17   7      740.97      799.91     67.27 o 
  -3  17   7        2.40       12.07     10.20 o 
  -2  17   7        8.87       20.50      9.77 o 
  -1  17   7      159.95      161.87     14.17 o 
   0  17   7       43.91       34.71      9.49 o 
   1  17   7      443.16      423.02     27.24 o 
   2  17   7      119.23      144.17     20.46 o 
   3  17   7       37.20       35.39     13.67 o 
   4  17   7       83.10       87.72     19.06 o 
  -6  18   7        1.09        0.00     11.30 o 
  -5  18   7      217.80      204.69     27.43 o 
  -4  18   7      120.10      131.31     21.01 o 
  -3  18   7       80.43       82.46     16.59 o 
  -2  18   7      882.10      873.90     39.08 o 
  -1  18   7      239.29      260.76     20.25 o 
   0  18   7      126.69      127.57     14.24 o 
   1  18   7      295.08      340.76     24.43 o 
   2  18   7       45.70       44.63     13.48 o 
   3  18   7       71.30       81.39     16.94 o 
  -6  19   7      377.19      347.66     37.44 o 
  -5  19   7      427.21      471.55     54.74 o 
  -4  19   7      303.01      287.21     29.72 o 
  -3  19   7      259.09      250.28     26.97 o 
  -2  19   7        1.15       24.27     13.12 o 
  -1  19   7       32.71       28.62     10.42 o 
   0  19   7     1748.61     1703.42     63.92 o 
   1  19   7      487.07      508.15     30.50 o 
   2  19   7        8.77        1.04     10.56 o 
   3  19   7      295.46      307.57     30.70 o 
  -6  20   7        0.52        0.00     13.94 o 
  -5  20   7      121.45      135.71     24.44 o 
  -4  20   7      740.51      808.21     51.98 o 
  -3  20   7        6.07       41.50     14.04 o 
  -2  20   7      258.68      263.07     24.04 o 
  -1  20   7      188.10      174.86     19.24 o 
   0  20   7       75.46       92.17     17.64 o 
   1  20   7        1.17       14.75      9.19 o 
   2  20   7      818.66      867.78     67.71 o 
   3  20   7      175.50      212.67     37.49 o 
  -5  21   7       43.72       24.95     21.79 o 
  -4  21   7      178.77      176.23     25.04 o 
  -3  21   7      133.72      143.18     28.02 o 
  -2  21   7        5.34        0.00      8.60 o 
  -1  21   7      453.66      561.82     34.11 o 
   0  21   7      473.59      556.27     33.35 o 
   1  21   7       35.03       56.60     12.55 o 
   2  21   7       57.36       30.76     26.48 o 
  -5  22   7       41.39       92.28     28.53 o 
  -4  22   7      136.83      120.37     29.11 o 
  -3  22   7        0.15        0.36     11.87 o 
  -2  22   7      389.62      466.01     32.79 o 
  -1  22   7       16.21        6.78      9.91 o 
   0  22   7      647.44      648.83     36.87 o 
   1  22   7        1.77       11.00     11.15 o 
   2  22   7      161.66      175.45     24.20 o 
  -4  23   7      135.80      138.05     47.08 o 
  -3  23   7       35.39        3.11     16.62 o 
  -2  23   7      333.70      303.28     26.96 o 
  -1  23   7      301.54      297.58     26.08 o 
   0  23   7      437.50      490.54     32.73 o 
   1  23   7       52.02       77.38     15.66 o 
   2  23   7       52.80       82.32     24.90 o 
  -4  24   7       10.46        9.49     14.34 o 
  -3  24   7      147.87      153.16     21.37 o 
  -2  24   7       91.01       52.44     18.75 o 
  -1  24   7        6.92       29.38     11.01 o 
   0  24   7      305.17      251.17     23.62 o 
   1  24   7       44.29       67.01     17.06 o 
  -3  25   7        9.40        5.95     16.51 o 
  -2  25   7      286.50      274.57     26.57 o 
  -1  25   7      449.13      424.84     31.93 o 
   0  25   7       23.85       36.51     12.51 o 
  -8   0   8      354.96      407.08     57.42 o 
  -7   0   8      286.33      319.35     32.73 o 
  -6   0   8      176.31      204.64     42.79 o 
  -5   0   8     2285.55     2297.20     92.58 o 
  -4   0   8       23.14       30.91     11.64 o 
  -3   0   8      187.11      198.03     23.39 o 
  -2   0   8      739.94      708.31     34.16 o 
  -1   0   8      350.25      351.37     25.36 o 
   0   0   8       36.48       33.76      9.32 o 
   1   0   8     5997.40     5453.18    248.43 o 
   2   0   8      964.56     1112.60     81.04 o 
   3   0   8       11.35       17.42     20.45 o 
   4   0   8       81.01       87.86     34.84 o 
   5   0   8       75.64       10.60     28.78 o 
  -8   1   8      159.79      181.07     22.82 o 
  -7   1   8       15.02       19.73      9.75 o 
  -6   1   8      164.69      180.14     17.00 o 
  -5   1   8        1.05        0.00      6.50 o 
  -4   1   8        7.98        6.71     10.24 o 
  -3   1   8       54.29       75.16     10.39 o 
  -2   1   8     1748.05     1727.13     45.02 o 
  -1   1   8       97.87       83.07      9.36 o 
   0   1   8      908.35      868.10     29.63 o 
   1   1   8       85.43       94.67     17.88 o 
   2   1   8      291.68      283.55     31.86 o 
   3   1   8      450.97      434.99     67.03 o 
   4   1   8       18.84        4.35     15.42 o 
   5   1   8       38.56       36.89     22.47 o 
  -8   2   8      588.30      690.04     46.37 o 
  -7   2   8        2.25        7.78      8.68 o 
  -6   2   8        0.19        7.08      7.59 o 
  -5   2   8      177.63      195.18     16.91 o 
  -4   2   8      713.12      768.33     29.75 o 
  -3   2   8      501.98      488.45     22.25 o 
  -2   2   8       63.64       91.31     12.59 o 
  -1   2   8       65.14      127.22     16.35 o 
   0   2   8       51.63       40.55      7.62 o 
   1   2   8      299.81      259.33     60.97 o 
   2   2   8       35.77       35.23     16.29 o 
   3   2   8       12.91       19.55     14.74 o 
   4   2   8      125.93      121.55     27.30 o 
   5   2   8        0.27        0.00     18.21 o 
  -8   3   8       52.41       79.61     19.76 o 
  -7   3   8       20.15       14.46     12.23 o 
  -6   3   8       75.93      100.34     13.44 o 
  -5   3   8      144.88      143.10     18.86 o 
  -4   3   8      653.93      709.45     28.53 o 
  -3   3   8     1018.23      991.65     48.47 o 
  -2   3   8       73.91       87.88     10.49 o 
  -1   3   8     2526.96     2422.12     56.84 o 
   0   3   8      535.00      539.31     28.71 o 
   1   3   8       10.44       16.12     17.04 o 
   2   3   8       40.70       51.25     17.04 o 
   3   3   8      450.42      423.35     43.09 o 
   4   3   8        7.08        8.16     15.08 o 
   5   3   8      367.75      303.02     43.65 o 
  -8   4   8       96.74      130.75     23.30 o 
  -7   4   8        0.04        7.43     10.92 o 
  -6   4   8     1034.44     1070.28     39.64 o 
  -5   4   8      151.71      164.82     15.50 o 
  -4   4   8     4077.17     4065.11     91.31 o 
  -3   4   8        4.04       25.95      9.22 o 
  -2   4   8      175.02      209.60     17.62 o 
  -1   4   8       61.94       57.55     21.07 o 
   0   4   8     1220.32     1183.11     43.73 o 
   1   4   8        1.02       15.75     10.19 o 
   2   4   8     1413.31     1501.90     55.34 o 
   3   4   8      819.64      829.71     61.05 o 
   4   4   8      240.00      203.81     37.87 o 
   5   4   8      983.86      859.74     86.34 o 
  -8   5   8      635.56      660.98     46.09 o 
  -7   5   8       66.99       71.94     16.56 o 
  -6   5   8      151.77      224.59     23.62 o 
  -5   5   8      501.85      470.83     24.64 o 
  -4   5   8      985.91     1051.83     38.04 o 
  -3   5   8        0.60       13.19      6.43 o 
  -2   5   8      700.48      735.37     40.89 o 
  -1   5   8     2329.19     2497.22    173.60 o 
   0   5   8      458.80      481.88     28.86 o 
   1   5   8     1422.72     1415.88     63.14 o 
   2   5   8      148.22      185.08     20.99 o 
   3   5   8      852.17      931.24     60.39 o 
   4   5   8      203.40      180.00     32.31 o 
   5   5   8       42.75       32.58     25.44 o 
  -8   6   8        6.01        0.00     19.58 o 
  -7   6   8        0.51        0.00     10.95 o 
  -6   6   8     1327.03     1351.99     59.49 o 
  -5   6   8      116.89      100.11     12.58 o 
  -4   6   8       64.65       91.22     11.30 o 
  -3   6   8      713.10      693.76     27.38 o 
  -2   6   8      421.98      468.28     25.61 o 
  -1   6   8     1469.27     1528.06     45.07 o 
   0   6   8       10.34        7.89      7.52 o 
   1   6   8        4.46       23.74      9.75 o 
   2   6   8        0.05       13.79      9.88 o 
   3   6   8      184.40      151.75     27.54 o 
   4   6   8      187.59      118.19     36.73 o 
   5   6   8       64.01      108.00     28.08 o 
  -8   7   8        7.74        0.00     13.68 o 
  -7   7   8       49.49       56.17     15.87 o 
  -6   7   8      323.52      350.90     43.03 o 
  -5   7   8      213.68      261.83     19.36 o 
  -4   7   8      248.50      251.69     18.10 o 
  -3   7   8        1.48        9.23      6.08 o 
  -2   7   8     1064.81     1071.00     36.07 o 
  -1   7   8      608.66      621.38     27.39 o 
   0   7   8     2937.62     2720.20     71.15 o 
   1   7   8      303.60      267.53     23.67 o 
   2   7   8      118.34      144.49     18.97 o 
   3   7   8      697.90      636.26     38.77 o 
   4   7   8       23.17       15.82     16.91 o 
  -8   8   8       15.47       39.05     17.33 o 
  -7   8   8       13.94       33.59     15.06 o 
  -6   8   8      108.13      122.59     19.13 o 
  -5   8   8      163.94      177.77     20.93 o 
  -4   8   8      579.20      596.31     27.11 o 
  -3   8   8     2009.17     2035.14     57.59 o 
  -2   8   8        0.81        0.00      5.35 o 
  -1   8   8     1620.42     1523.43     45.52 o 
   0   8   8     2112.26     2006.88     51.05 o 
   1   8   8       67.34       69.58     13.67 o 
   2   8   8        0.28        0.00      7.97 o 
   3   8   8      805.62      865.21     48.85 o 
   4   8   8      308.93      289.96    118.91 o 
  -8   9   8      216.51      181.17     26.29 o 
  -7   9   8       46.93       30.45     14.85 o 
  -6   9   8       29.32       35.92     12.61 o 
  -5   9   8      174.01      203.15     22.09 o 
  -4   9   8     1975.21     2037.73     80.79 o 
  -3   9   8       41.79       44.96      9.77 o 
  -2   9   8     5826.35     5935.49    144.59 o 
  -1   9   8      186.78      224.45     16.54 o 
   0   9   8      315.77      343.98     20.46 o 
   1   9   8      717.88      783.14     43.20 o 
   2   9   8      483.12      508.63     35.78 o 
   3   9   8        3.29        1.55     11.27 o 
   4   9   8      243.71      316.40     42.55 o 
  -7  10   8        0.28        0.00     19.05 o 
  -6  10   8      774.15      790.08     52.75 o 
  -5  10   8      566.96      548.02     41.14 o 
  -4  10   8      316.39      332.54     34.82 o 
  -3  10   8     1162.05     1147.79     46.35 o 
  -2  10   8      175.92      188.72     16.83 o 
  -1  10   8     1828.44     1785.26     49.41 o 
   0  10   8     1933.52     1856.80     49.17 o 
   1  10   8       51.55       42.53     11.94 o 
   2  10   8      516.49      497.13     35.52 o 
   3  10   8      546.68      534.92     38.40 o 
   4  10   8      351.38      228.89     35.91 o 
  -7  11   8       20.84       28.82     37.14 o 
  -6  11   8      106.86      149.19     23.99 o 
  -5  11   8      115.22      145.80     22.74 o 
  -4  11   8      601.71      701.33     41.99 o 
  -3  11   8      163.57      236.21     18.85 o 
  -2  11   8       50.31       68.02     13.55 o 
  -1  11   8      614.46      640.35     25.93 o 
   0  11   8       91.49       75.14     10.63 o 
   1  11   8        8.65       23.42      9.90 o 
   2  11   8       16.62       29.51     12.21 o 
   3  11   8      612.64      567.44     40.27 o 
   4  11   8       34.24       10.55     16.19 o 
  -7  12   8        7.97       11.99     14.84 o 
  -6  12   8        8.21       14.77     13.93 o 
  -5  12   8      145.96      183.35     25.72 o 
  -4  12   8      932.93      901.85     45.83 o 
  -3  12   8     2800.85     2718.99     88.33 o 
  -2  12   8      149.86      154.32     15.55 o 
  -1  12   8       37.71       38.96      8.28 o 
   0  12   8     1337.82     1284.97     42.33 o 
   1  12   8      123.06      150.15     19.62 o 
   2  12   8       35.60       38.58     13.06 o 
   3  12   8       53.71       65.06     16.88 o 
   4  12   8      148.00       81.02     19.52 o 
  -7  13   8       68.31       57.56     19.35 o 
  -6  13   8      168.61      144.99     25.01 o 
  -5  13   8      570.62      521.04     40.89 o 
  -4  13   8      135.32      184.95     43.06 o 
  -3  13   8        5.64       59.20     19.08 o 
  -2  13   8      164.55      156.47     15.93 o 
  -1  13   8      111.78      120.69     12.32 o 
   0  13   8      173.06      179.15     17.58 o 
   1  13   8      170.19      207.29     25.47 o 
   2  13   8       11.89        1.71     10.16 o 
   3  13   8       60.01       95.70     17.92 o 
   4  13   8       92.74      117.13     22.13 o 
  -7  14   8      207.47      224.81     38.35 o 
  -6  14   8      657.74      633.28     48.87 o 
  -5  14   8      538.83      600.50     44.27 o 
  -4  14   8      761.48      771.19     48.69 o 
  -3  14   8      344.63      308.46     28.50 o 
  -2  14   8     1453.05     1526.63     57.76 o 
  -1  14   8       37.73       29.67      8.24 o 
   0  14   8       67.52       33.01     10.67 o 
   1  14   8      514.37      488.96     34.74 o 
   2  14   8      424.97      401.77     73.45 o 
   3  14   8       83.76       72.85     18.42 o 
  -7  15   8       33.31       26.55     17.11 o 
  -6  15   8       43.20       41.18     16.62 o 
  -5  15   8       36.61       30.36     14.19 o 
  -4  15   8        6.45        0.00      8.59 o 
  -3  15   8        1.36       12.79     10.46 o 
  -2  15   8      282.91      294.19     26.72 o 
  -1  15   8        0.29       12.09      6.90 o 
   0  15   8       31.86       30.27     10.23 o 
   1  15   8       40.42       58.24     19.80 o 
   2  15   8      779.75      782.67     70.80 o 
   3  15   8      702.03      741.05     50.42 o 
  -6  16   8      106.46      123.87     24.16 o 
  -5  16   8       70.45       94.94     20.18 o 
  -4  16   8      261.51      292.65     30.17 o 
  -3  16   8      109.37      113.37     18.92 o 
  -2  16   8      520.14      506.46     35.99 o 
  -1  16   8       33.23       47.76     10.46 o 
   0  16   8      865.45      872.99     34.82 o 
   1  16   8      718.28      744.14     46.50 o 
   2  16   8       93.74      113.08     22.72 o 
   3  16   8       43.94       35.25     15.57 o 
  -6  17   8      223.32      214.18     29.73 o 
  -5  17   8        0.25        6.58     12.55 o 
  -4  17   8      212.62      243.35     28.23 o 
  -3  17   8        0.04        0.00      7.81 o 
  -2  17   8        2.37        6.29      8.46 o 
  -1  17   8       14.18       15.73     10.32 o 
   0  17   8      623.19      587.01     33.02 o 
   1  17   8       18.04       18.39     11.90 o 
   2  17   8      435.38      468.56     36.56 o 
   3  17   8       12.84        0.00     12.79 o 
  -6  18   8        0.08       11.98     14.16 o 
  -5  18   8        6.33       23.95     13.81 o 
  -4  18   8      256.60      298.00     31.48 o 
  -3  18   8      331.26      287.60     29.92 o 
  -2  18   8       15.99       20.31     11.15 o 
  -1  18   8     2409.76     2325.12     80.12 o 
   0  18   8      148.21      172.21     19.07 o 
   1  18   8       24.34       49.20     14.74 o 
   2  18   8      393.54      423.45     35.59 o 
  -5  19   8      195.29      183.79     37.37 o 
  -4  19   8      103.01      111.41     20.95 o 
  -3  19   8        5.99        1.12     10.25 o 
  -2  19   8        1.06        7.47     15.82 o 
  -1  19   8      491.81      546.88     33.70 o 
   0  19   8      130.39      117.68     25.42 o 
   1  19   8      385.14      363.60     40.15 o 
   2  19   8       70.15       80.09     17.60 o 
  -5  20   8        1.59        0.00     13.69 o 
  -4  20   8      188.04      198.44     27.13 o 
  -3  20   8        1.17        0.00     10.24 o 
  -2  20   8       35.06       50.73     13.80 o 
  -1  20   8       24.10       10.18      9.83 o 
   0  20   8       99.95      115.00     18.80 o 
   1  20   8      135.04      171.10     22.66 o 
   2  20   8       16.67       38.22     14.94 o 
  -5  21   8      359.16      337.53     36.73 o 
  -4  21   8       34.01       30.98     15.10 o 
  -3  21   8      100.64      108.97     20.18 o 
  -2  21   8      285.98      300.30     27.02 o 
  -1  21   8       18.20       15.11     13.78 o 
   0  21   8       28.86       29.13     13.20 o 
   1  21   8      108.13      137.68     24.87 o 
  -4  22   8      551.19      542.46     44.33 o 
  -3  22   8      594.63      562.41     60.95 o 
  -2  22   8       65.13       87.53     16.47 o 
  -1  22   8        4.24        0.83     10.15 o 
   0  22   8      941.51     1014.86     48.99 o 
   1  22   8        6.28        0.00     12.18 o 
  -3  23   8      121.29      146.70     24.65 o 
  -2  23   8      834.33      808.78     43.09 o 
  -1  23   8       47.16       30.25     15.53 o 
   0  23   8       20.51        9.11     11.65 o 
  -2  24   8       44.68       47.55     15.45 o 
  -1  24   8      319.05      325.36     28.73 o 
  -8   1   9       20.36       17.30     17.48 o 
  -7   1   9       50.64       51.92     13.89 o 
  -6   1   9        2.75        5.03      7.52 o 
  -5   1   9      233.63      266.36     20.04 o 
  -4   1   9      203.49      189.88     16.84 o 
  -3   1   9      785.91      785.81     30.71 o 
  -2   1   9        7.07        3.45      5.64 o 
  -1   1   9      217.10      229.57     20.33 o 
   0   1   9       96.43      117.03     19.01 o 
   1   1   9       36.58       53.51     16.37 o 
   2   1   9       10.32       22.37     13.65 o 
   3   1   9      231.71      256.09     46.96 o 
   4   1   9      102.42       59.36     23.48 o 
  -8   2   9       70.74      104.41     20.28 o 
  -7   2   9        0.20       11.66     11.93 o 
  -6   2   9      370.30      378.26     25.50 o 
  -5   2   9       47.55       39.84     10.18 o 
  -4   2   9      243.45      270.92     19.84 o 
  -3   2   9      429.69      420.57     23.82 o 
  -2   2   9      361.08      359.83     26.20 o 
  -1   2   9       69.88       83.03      9.60 o 
   0   2   9      139.35      157.55     32.19 o 
   1   2   9      485.52      576.20     46.06 o 
   2   2   9        1.57       10.76     13.26 o 
   3   2   9      520.15      506.61     50.02 o 
   4   2   9       84.59      104.72     47.34 o 
  -8   3   9      488.11      509.68     52.48 o 
  -7   3   9      412.97      375.65     32.49 o 
  -6   3   9      254.94      257.54     20.82 o 
  -5   3   9      150.77      169.23     21.93 o 
  -4   3   9      102.40       74.96     11.57 o 
  -3   3   9       90.54      102.98     12.41 o 
  -2   3   9     1080.11     1086.49     34.22 o 
  -1   3   9     1715.64     1654.03     49.07 o 
   0   3   9      723.29      654.03     41.61 o 
   1   3   9      114.87       96.07     18.65 o 
   2   3   9      230.49      216.06     30.40 o 
   3   3   9        2.01       19.90     16.86 o 
   4   3   9      266.99      255.56     39.59 o 
  -8   4   9        5.84       23.13     20.23 o 
  -7   4   9       14.48       19.42     13.78 o 
  -6   4   9       41.26       26.32     10.27 o 
  -5   4   9      283.13      267.06     20.38 o 
  -4   4   9      651.29      647.77     29.47 o 
  -3   4   9        0.26        9.53      6.03 o 
  -2   4   9      156.07      187.96     23.44 o 
  -1   4   9       41.40       65.23     12.25 o 
   0   4   9      112.55      139.57     20.87 o 
   1   4   9        3.41        7.57     10.97 o 
   2   4   9      379.83      389.08     40.61 o 
   3   4   9       46.26       49.83     19.69 o 
   4   4   9      185.30      165.48     34.84 o 
  -7   5   9        0.83        7.00     12.27 o 
  -6   5   9     1633.64     1709.22     63.63 o 
  -5   5   9      206.35      209.30     18.14 o 
  -4   5   9      395.66      431.22     24.49 o 
  -3   5   9     1023.53     1028.81     34.57 o 
  -2   5   9      628.24      625.43     36.26 o 
  -1   5   9      376.75      407.87     24.64 o 
   0   5   9       96.30      118.18     19.01 o 
   1   5   9      288.65      293.26     57.94 o 
   2   5   9      202.41      139.78     47.72 o 
   3   5   9      460.24      400.98    106.03 o 
   4   5   9      265.37      240.65     37.75 o 
  -7   6   9       55.02       55.31     16.82 o 
  -6   6   9      154.66      189.42     23.16 o 
  -5   6   9       61.83       64.27     13.02 o 
  -4   6   9      189.94      229.15     17.98 o 
  -3   6   9      281.52      312.26     20.21 o 
  -2   6   9      563.25      536.61     27.55 o 
  -1   6   9     3318.72     3203.28     81.32 o 
   0   6   9      249.64      254.85     53.78 o 
   1   6   9       46.28       69.93     17.93 o 
   2   6   9       15.48        7.74     13.26 o 
   3   6   9      586.98      608.34     55.38 o 
   4   6   9      216.91      221.75     70.81 o 
  -7   7   9       39.88       60.70     17.04 o 
  -6   7   9       50.63       45.82     14.70 o 
  -5   7   9       51.20       19.07     10.78 o 
  -4   7   9      300.85      320.07     49.73 o 
  -3   7   9       43.45       40.94     10.04 o 
  -2   7   9     1256.58     1345.38     58.37 o 
  -1   7   9      251.16      335.75     22.60 o 
   0   7   9       74.63       53.50     15.20 o 
   1   7   9       46.62       46.29     15.80 o 
   2   7   9      214.59      195.85     29.02 o 
   3   7   9      220.71      180.10     31.59 o 
   4   7   9       83.62       69.60     26.51 o 
  -7   8   9       12.45       24.81     13.79 o 
  -6   8   9       93.48      120.60     20.29 o 
  -5   8   9      101.02      119.01     18.41 o 
  -4   8   9      860.51      838.70     32.93 o 
  -3   8   9      389.73      425.19     26.50 o 
  -2   8   9       85.16       95.18     13.18 o 
  -1   8   9      862.85      813.32     31.63 o 
   0   8   9      653.70      674.55     43.29 o 
   1   8   9      184.78      212.63     23.12 o 
   2   8   9      189.64      210.05     24.18 o 
   3   8   9      283.32      271.82     44.31 o 
  -7   9   9      208.07      177.10     24.39 o 
  -6   9   9      716.12      745.60     45.79 o 
  -5   9   9     1181.59     1152.68     55.82 o 
  -4   9   9      157.35      186.71     35.25 o 
  -3   9   9      647.08      621.43     30.97 o 
  -2   9   9        7.25       12.86      7.32 o 
  -1   9   9       24.06       19.32      7.47 o 
   0   9   9      547.62      546.02     42.75 o 
   1   9   9      335.06      380.23     31.37 o 
   2   9   9       86.55       86.18     19.86 o 
   3   9   9       48.42       36.24     33.32 o 
  -7  10   9       80.93       84.73     22.40 o 
  -6  10   9      289.73      298.26     59.31 o 
  -5  10   9       61.35       83.84     18.10 o 
  -4  10   9      124.76      144.86     34.50 o 
  -3  10   9        1.53       15.96      7.87 o 
  -2  10   9      541.55      533.09     30.04 o 
  -1  10   9       24.25       33.50      8.67 o 
   0  10   9        1.90        0.00      7.98 o 
   1  10   9      469.21      552.92     38.19 o 
   2  10   9      147.43      134.63     20.61 o 
   3  10   9      672.09      712.26     99.22 o 
  -7  11   9      320.04      303.26     35.89 o 
  -6  11   9      227.06      266.24     31.94 o 
  -5  11   9      972.34      980.36     91.51 o 
  -4  11   9      217.23      268.00     30.20 o 
  -3  11   9      910.44      931.32     36.79 o 
  -2  11   9       24.25       19.87      8.21 o 
  -1  11   9      360.56      347.39     21.70 o 
   0  11   9        0.28        0.00      7.69 o 
   1  11   9      822.80      901.28     44.43 o 
   2  11   9      569.41      600.41     41.36 o 
   3  11   9       86.45       69.35     18.10 o 
  -7  12   9      101.46       75.78     20.73 o 
  -6  12   9       13.89       20.55     14.72 o 
  -5  12   9        0.12        3.46     11.26 o 
  -4  12   9      126.88      160.98     22.73 o 
  -3  12   9       35.45       53.79     22.49 o 
  -2  12   9       96.62       81.58     13.93 o 
  -1  12   9      406.96      431.62     24.98 o 
   0  12   9       39.94       98.21     37.49 o 
   1  12   9       74.75       86.65     15.94 o 
   2  12   9      239.08      310.96     30.63 o 
   3  12   9       21.98       27.16     23.00 o 
  -6  13   9       44.36       19.83     14.93 o 
  -5  13   9       30.48       22.18     14.24 o 
  -4  13   9      572.89      523.62     50.28 o 
  -3  13   9        9.45       20.71     11.68 o 
  -2  13   9      707.92      711.93     31.91 o 
  -1  13   9      498.04      552.11     31.53 o 
   0  13   9     1363.79     1360.37     53.85 o 
   1  13   9      113.47      141.12     20.81 o 
   2  13   9      215.84      240.04     27.45 o 
   3  13   9       56.03       59.71     16.80 o 
  -6  14   9       20.22       45.10     18.66 o 
  -5  14   9       27.92       49.03     15.87 o 
  -4  14   9      293.02      319.36     44.51 o 
  -3  14   9      245.27      262.23     27.66 o 
  -2  14   9      113.56      110.30     24.88 o 
  -1  14   9      683.01      707.88     34.60 o 
   0  14   9       77.33       67.31     15.54 o 
   1  14   9        6.77        0.00     10.53 o 
   2  14   9        2.65       15.54     14.91 o 
  -6  15   9      201.74      227.51     34.92 o 
  -5  15   9       51.28       51.24     16.06 o 
  -4  15   9       92.11       79.40     18.10 o 
  -3  15   9       74.23       71.26     16.14 o 
  -2  15   9        0.71        0.00     11.64 o 
  -1  15   9        9.44        8.40      9.93 o 
   0  15   9        3.26        4.08      9.65 o 
   1  15   9       45.22       56.44     15.76 o 
   2  15   9      121.12      116.32     20.62 o 
  -6  16   9      130.37       87.47     21.31 o 
  -5  16   9        1.41        2.08     12.29 o 
  -4  16   9       42.22       47.69     15.79 o 
  -3  16   9      137.47      189.13     27.62 o 
  -2  16   9       85.76       90.88     17.56 o 
  -1  16   9        1.52        4.45      9.08 o 
   0  16   9      140.67      168.86     21.74 o 
   1  16   9      670.75      613.98     42.00 o 
   2  16   9      144.56      128.55     21.01 o 
  -5  17   9        8.86        0.00     13.31 o 
  -4  17   9      141.87      192.67     27.21 o 
  -3  17   9        0.01        3.79     11.97 o 
  -2  17   9     1215.29     1184.68     52.28 o 
  -1  17   9      132.80      135.61     20.39 o 
   0  17   9      368.92      349.69     45.57 o 
   1  17   9        3.61        4.76     11.55 o 
   2  17   9      257.05      286.61     30.64 o 
  -5  18   9       43.94       38.11     17.48 o 
  -4  18   9       33.28       20.33     14.20 o 
  -3  18   9        6.81        1.91     13.11 o 
  -2  18   9      134.35      152.45     22.57 o 
  -1  18   9      255.83      219.38     25.75 o 
   0  18   9      129.12      122.55     23.12 o 
   1  18   9       98.80      118.56     20.16 o 
  -4  19   9      121.46      112.85     22.14 o 
  -3  19   9      927.69      897.64     51.00 o 
  -2  19   9      533.51      580.73     44.32 o 
  -1  19   9        3.78        8.48     15.14 o 
   0  19   9       50.38       58.73     24.91 o 
   1  19   9        6.32        0.00     12.01 o 
  -4  20   9       12.17        5.60     14.92 o 
  -3  20   9       36.27       32.56     16.27 o 
  -2  20   9       10.40       33.68     14.60 o 
  -1  20   9       96.12       99.12     19.37 o 
   0  20   9       95.61       73.06     17.44 o 
  -3  21   9        0.00       14.65     13.76 o 
  -2  21   9      892.97      788.18     61.12 o 
  -1  21   9        1.02        0.00     12.58 o 
  -7   0  10       98.91      102.16     21.05 o 
  -6   0  10      365.36      388.71     34.74 o 
  -5   0  10      295.15      296.47     29.85 o 
  -4   0  10      231.44      254.13     26.53 o 
  -3   0  10       51.25       38.17     12.58 o 
  -2   0  10      157.15      205.32     30.19 o 
  -1   0  10      232.44      250.70     40.14 o 
   0   0  10      596.91      746.78     73.47 o 
   1   0  10      297.04      277.20     49.23 o 
   2   0  10       20.74       21.96     21.20 o 
   3   0  10     2656.83     2509.98    160.57 o 
  -7   1  10       56.84       60.12     14.63 o 
  -6   1  10       87.04      104.62     14.14 o 
  -5   1  10      346.26      372.40     23.41 o 
  -4   1  10       26.67       19.62      8.78 o 
  -3   1  10      837.46      829.81     31.26 o 
  -2   1  10       43.29       52.30      9.17 o 
  -1   1  10       79.68       91.65     17.25 o 
   0   1  10       97.34       70.29     17.35 o 
   1   1  10      551.42      542.97     59.84 o 
   2   1  10       56.39       52.58     24.99 o 
   3   1  10      508.32      457.57     49.73 o 
  -7   2  10       22.01       27.03     14.04 o 
  -6   2  10      299.99      311.99     23.64 o 
  -5   2  10        0.45        2.42      7.56 o 
  -4   2  10      190.43      232.18     19.24 o 
  -3   2  10      411.73      487.68     26.61 o 
  -2   2  10       42.57       39.90      8.53 o 
  -1   2  10      335.80      355.56     43.17 o 
   0   2  10      957.16      978.97     96.57 o 
   1   2  10      365.54      425.33     42.85 o 
   2   2  10       75.08      113.57     26.13 o 
   3   2  10      203.05      201.30     36.37 o 
  -7   3  10        5.08        0.00     11.61 o 
  -6   3  10       42.80       50.01     11.85 o 
  -5   3  10       25.17       27.64     11.17 o 
  -4   3  10      841.99      831.22     34.96 o 
  -3   3  10      180.75      176.23     17.85 o 
  -2   3  10      838.84      803.87     31.24 o 
  -1   3  10      441.53      386.43     34.54 o 
   0   3  10       36.51       28.91     13.89 o 
   1   3  10      945.71      977.81     55.13 o 
   2   3  10      317.20      266.14     66.27 o 
   3   3  10       13.05       35.35     21.34 o 
  -7   4  10      144.40      164.50     23.96 o 
  -6   4  10       19.05       28.35     13.69 o 
  -5   4  10      176.12      168.84     17.01 o 
  -4   4  10       24.81       50.97     10.51 o 
  -3   4  10      467.20      526.94     28.38 o 
  -2   4  10        0.41        0.45      5.66 o 
  -1   4  10      434.79      532.45     40.97 o 
   0   4  10        6.01       17.31     12.18 o 
   1   4  10       52.36       42.38     16.91 o 
   2   4  10       66.03       43.35     18.65 o 
   3   4  10      789.79      732.18     87.47 o 
  -7   5  10      145.31      215.12     27.33 o 
  -6   5  10        2.05       29.83     12.86 o 
  -5   5  10       16.98       26.82      9.07 o 
  -4   5  10      592.18      576.04     30.49 o 
  -3   5  10        2.94       11.80      7.87 o 
  -2   5  10        2.37        5.98     10.50 o 
  -1   5  10       23.76       17.33     10.97 o 
   0   5  10        0.91       31.47     12.92 o 
   1   5  10      264.44      290.36     34.39 o 
   2   5  10       51.67       38.93     27.26 o 
   3   5  10        7.34        7.02     18.96 o 
  -7   6  10      109.10      100.73     20.04 o 
  -6   6  10      268.87      273.39     27.40 o 
  -5   6  10      382.95      397.36     34.62 o 
  -4   6  10      257.60      289.87     27.97 o 
  -3   6  10      137.08      209.48     23.07 o 
  -2   6  10      265.41      292.71     22.72 o 
  -1   6  10       19.08       30.50     11.64 o 
   0   6  10        7.52        9.86     10.77 o 
   1   6  10      646.20      658.03     62.11 o 
   2   6  10      392.51      380.02     56.42 o 
   3   6  10       60.41       46.83     23.01 o 
  -7   7  10       46.23       59.51     17.29 o 
  -6   7  10      437.16      493.74     37.47 o 
  -5   7  10      143.75      100.71     18.53 o 
  -4   7  10      470.37      505.17     28.71 o 
  -3   7  10     3258.09     3198.73     85.40 o 
  -2   7  10        2.72        4.68      7.47 o 
  -1   7  10      391.26      426.29     37.22 o 
   0   7  10      159.93      140.63     23.25 o 
   1   7  10      926.57      900.05     63.18 o 
   2   7  10      605.34      718.00     59.38 o 
  -6   8  10      273.07      288.79     29.08 o 
  -5   8  10       21.57       32.78     13.57 o 
  -4   8  10     1099.23     1110.21     42.80 o 
  -3   8  10       84.06      131.40     15.89 o 
  -2   8  10      237.97      252.66     25.36 o 
  -1   8  10      568.84      625.23     46.02 o 
   0   8  10       86.57       82.49     19.41 o 
   1   8  10      641.48      712.32     69.30 o 
   2   8  10       80.62      123.29     27.83 o 
  -6   9  10        0.20        2.66     13.04 o 
  -5   9  10       53.97       38.26     16.04 o 
  -4   9  10      227.23      303.98     53.85 o 
  -3   9  10       33.32       38.35     10.89 o 
  -2   9  10      906.77      891.08     36.57 o 
  -1   9  10        0.91       15.32     26.13 o 
   0   9  10      313.49      292.14     33.00 o 
   1   9  10      255.30      205.71     30.30 o 
   2   9  10       42.15       46.73     20.57 o 
  -6  10  10       93.85      100.98     21.89 o 
  -5  10  10      121.44       97.69     20.43 o 
  -4  10  10      232.04      276.16     29.56 o 
  -3  10  10      586.17      555.50     32.53 o 
  -2  10  10        0.58       14.24      8.28 o 
  -1  10  10        0.78        6.06     11.83 o 
   0  10  10      385.86      403.56     39.30 o 
   1  10  10      151.87      115.57     23.10 o 
   2  10  10       15.24       21.78     13.92 o 
  -6  11  10        2.43       23.32     15.98 o 
  -5  11  10       27.05       29.54     14.34 o 
  -4  11  10     1362.26     1370.84     59.25 o 
  -3  11  10      357.55      391.86     33.34 o 
  -2  11  10     1124.69     1065.59     40.25 o 
  -1  11  10      559.61      620.25     47.21 o 
   0  11  10      108.82      142.80     24.37 o 
   1  11  10     1312.56     1346.48     69.71 o 
   2  11  10      234.92      284.92     41.02 o 
  -6  12  10       14.10       32.30     22.91 o 
  -5  12  10      557.98      566.57     56.42 o 
  -4  12  10       18.71        7.73     12.46 o 
  -3  12  10      169.00      185.57     33.38 o 
  -2  12  10      831.63      866.49     36.94 o 
  -1  12  10      583.13      591.76     38.42 o 
   0  12  10      392.60      436.88     41.44 o 
   1  12  10      311.48      399.86     34.46 o 
   2  12  10      151.46      164.27     24.29 o 
  -6  13  10       91.37      107.46     23.25 o 
  -5  13  10        0.01       14.24     13.91 o 
  -4  13  10       68.92       78.90     27.46 o 
  -3  13  10      125.54       89.16     18.22 o 
  -2  13  10      118.10      124.46     19.96 o 
  -1  13  10        0.00        0.00     13.03 o 
   0  13  10      231.48      222.82     30.51 o 
   1  13  10        0.07        0.00     11.69 o 
  -5  14  10        9.91        0.00     16.65 o 
  -4  14  10      378.27      426.78     38.34 o 
  -3  14  10      297.09      333.79     33.52 o 
  -2  14  10      122.37      142.47     21.08 o 
  -1  14  10       29.17       26.86     13.01 o 
   0  14  10      577.65      509.03    123.45 o 
   1  14  10      238.75      242.92     28.32 o 
  -5  15  10      115.59       91.69     21.21 o 
  -4  15  10       73.20       75.04     18.73 o 
  -3  15  10      483.24      516.60     40.09 o 
  -2  15  10       57.01       48.80     15.72 o 
  -1  15  10        0.04        0.00     11.62 o 
   0  15  10      102.57       83.69     18.10 o 
   1  15  10      103.55       75.43     33.28 o 
  -4  16  10      222.70      242.27     29.52 o 
  -3  16  10      393.43      451.68     37.74 o 
  -2  16  10      321.20      346.86     32.66 o 
  -1  16  10       26.40       35.71     32.95 o 
   0  16  10     1216.60     1220.70     66.90 o 
  -4  17  10       36.15       29.03     15.97 o 
  -3  17  10      117.46      155.99     24.97 o 
  -2  17  10       75.05       75.79     18.40 o 
  -1  17  10      107.66       68.43     21.24 o 
   0  17  10       96.31       80.81     21.78 o 
  -3  18  10        1.75        0.00     12.45 o 
  -2  18  10        0.65        0.67     12.76 o 
  -1  18  10      244.28      212.52     31.43 o 
  -6   1  11        7.72        5.58      8.69 o 
  -5   1  11        2.26        3.46      8.61 o 
  -4   1  11       85.07       93.30     12.77 o 
  -3   1  11       45.67       41.61      9.95 o 
  -2   1  11        1.61        0.00      9.10 o 
  -1   1  11      969.76      926.38     51.68 o 
   0   1  11      428.30      411.89     40.97 o 
   1   1  11      206.84      243.24     33.98 o 
   2   1  11       14.25       16.68     21.20 o 
  -6   2  11      196.75      169.39     17.74 o 
  -5   2  11      274.81      269.28     20.97 o 
  -4   2  11      382.25      378.96     30.94 o 
  -3   2  11       32.87       46.49     10.31 o 
  -2   2  11       83.11       70.91     16.86 o 
  -1   2  11      723.04      774.67     54.02 o 
   0   2  11      404.68      519.41     46.84 o 
   1   2  11      603.98      584.37     52.70 o 
  -6   3  11        1.34        0.00     11.64 o 
  -5   3  11      186.19      219.94     20.33 o 
  -4   3  11       31.47       30.94     10.15 o 
  -3   3  11       56.21       74.92     12.54 o 
  -2   3  11      340.13      415.52     54.15 o 
  -1   3  11        3.09       39.18     14.66 o 
   0   3  11      105.63      106.37     22.86 o 
   1   3  11      812.39      843.80     63.99 o 
  -6   4  11       61.58       46.87     16.05 o 
  -5   4  11      155.57      146.34     16.78 o 
  -4   4  11       59.75       49.73     11.71 o 
  -3   4  11      313.78      357.07     24.19 o 
  -2   4  11        0.24       12.04     10.67 o 
  -1   4  11      204.46      264.13     31.32 o 
   0   4  11       11.11       17.07     23.86 o 
   1   4  11       30.71       77.12     43.17 o 
  -6   5  11      433.97      431.91     35.76 o 
  -5   5  11       10.99        2.85     11.95 o 
  -4   5  11      240.95      285.69     22.63 o 
  -3   5  11      240.25      257.08     22.49 o 
  -2   5  11       40.76       28.90     12.13 o 
  -1   5  11       75.87       92.55     18.74 o 
   0   5  11      813.80      747.93    106.42 o 
   1   5  11        9.68        0.00     17.04 o 
  -6   6  11       74.54       87.51     19.01 o 
  -5   6  11       27.96       59.46     15.94 o 
  -4   6  11      123.76      118.68     22.77 o 
  -3   6  11      134.03      114.92     16.01 o 
  -2   6  11      378.70      391.66     30.61 o 
  -1   6  11      596.75      675.80     51.09 o 
   0   6  11       71.88      104.35     23.79 o 
   1   6  11      270.40      268.44     36.42 o 
  -6   7  11       73.23       87.09     21.11 o 
  -5   7  11      284.84      346.46     30.86 o 
  -4   7  11       28.93       46.13     12.75 o 
  -3   7  11      120.31      133.87     17.60 o 
  -2   7  11      188.27      175.58     20.90 o 
  -1   7  11        2.20        0.00     10.00 o 
   0   7  11       24.52       22.88     15.96 o 
   1   7  11        0.43       29.28     17.58 o 
  -5   8  11      309.10      329.23     37.79 o 
  -4   8  11      438.49      485.35     52.52 o 
  -3   8  11      117.28      151.59     18.03 o 
  -2   8  11      114.97      170.09     20.65 o 
  -1   8  11       31.29       26.96     14.39 o 
   0   8  11       68.21       49.95     17.84 o 
   1   8  11       36.17       41.55     18.87 o 
  -5   9  11      302.62      252.62     31.01 o 
  -4   9  11       85.39      111.45     39.30 o 
  -3   9  11      436.24      459.74     38.05 o 
  -2   9  11       52.52       70.58     14.89 o 
  -1   9  11        4.04       36.89     14.72 o 
   0   9  11       18.80       13.55     15.51 o 
   1   9  11       14.63       20.12     16.25 o 
  -5  10  11      291.25      275.41     36.12 o 
  -4  10  11      209.39      235.38     35.38 o 
  -3  10  11      111.78      119.19     21.47 o 
  -2  10  11       97.94      112.74     17.59 o 
  -1  10  11      447.53      467.99     42.51 o 
   0  10  11      299.64      271.75     35.00 o 
  -5  11  11      325.89      300.55     32.77 o 
  -4  11  11       62.71       62.95     17.04 o 
  -3  11  11       40.19       54.88     16.52 o 
  -2  11  11      447.31      552.71     37.54 o 
  -1  11  11       65.83       62.26     19.08 o 
   0  11  11      235.17      244.77     68.17 o 
  -4  12  11      695.32      749.61     53.69 o 
  -3  12  11       20.11        1.55     12.45 o 
  -2  12  11      168.07      196.78     28.62 o 
  -1  12  11      537.80      540.19     91.64 o 
   0  12  11       12.96       21.31     15.64 o 
  -4  13  11       20.02       22.30     14.67 o 
  -3  13  11      245.87      262.27     32.36 o 
  -2  13  11      330.49      391.71     38.52 o 
  -1  13  11      378.38      431.98     42.81 o 
  -3  14  11        1.66        0.00     12.21 o 
  -2  14  11       11.46       15.88     15.29 o 
  -1  14  11      203.89      193.89     39.38 o 
  -2  15  11      256.11      248.77     44.68 o 
  -5   0  12      291.04      279.66     41.99 o 
  -4   0  12       87.22       57.59     17.79 o 
  -3   0  12      496.90      523.36     61.35 o 
  -2   0  12     1292.08     1520.83    100.73 o 
  -1   0  12        0.54        0.00     17.42 o 
   0   0  12        3.70       15.90     21.20 o 
  -5   1  12       26.56       16.84     10.03 o 
  -4   1  12      319.55      288.50     21.85 o 
  -3   1  12      187.35      226.28     24.69 o 
  -2   1  12        3.14        0.00     12.04 o 
  -1   1  12      499.00      465.67     43.34 o 
   0   1  12        5.82        6.28     18.93 o 
  -5   2  12       57.53       51.07     12.48 o 
  -4   2  12       18.40       10.88      9.29 o 
  -3   2  12       77.67       56.63     14.75 o 
  -2   2  12       64.05       78.59     19.80 o 
  -1   2  12       12.83       30.60     16.33 o 
   0   2  12      113.37       65.46     20.92 o 
  -4   3  12       90.01       71.26     12.58 o 
  -3   3  12        3.22        0.00      9.52 o 
  -2   3  12        0.04        1.60     14.77 o 
  -1   3  12      537.65      546.29     47.82 o 
  -4   4  12      263.42      295.19     22.21 o 
  -3   4  12        0.67        6.97     11.03 o 
  -2   4  12      293.53      299.19     34.28 o 
  -1   4  12      113.92      137.59     25.40 o 
  -4   5  12      274.26      275.41     23.05 o 
  -3   5  12       85.39       93.84     17.94 o 
  -2   5  12      118.51       91.97     20.87 o 
  -1   5  12       34.74       27.96     16.86 o 
  -4   6  12       77.51       77.70     22.30 o 
  -3   6  12        0.26        0.00     10.44 o 
  -2   6  12      298.39      295.10     33.73 o 
  -1   6  12      329.75      240.88     32.37 o 
  -4   7  12       24.79       26.80     14.42 o 
  -3   7  12       13.86       30.06     12.78 o 
  -2   7  12       50.91       36.58     20.83 o 
  -1   7  12      193.25      222.84     32.13 o 
  -3   8  12       10.88       17.95     18.80 o 
  -2   8  12        1.98       16.39     13.35 o 
                                                 
